# Supplementary material for: 4,6-Dimethyl-2-(naphthalen-1-yl)pyrimidine
Source: Acta Crystallogr Sect E Struct Rep Online. 2011 Jul 23;67(Pt 8):o2109. doi: 10.1107/S1600536811027875 (PMC3213551; doi:10.1107/S1600536811027875)
Supplement: Supplementary file 1 [file e-67-o2109-sup1.cif]

##############################################################################
#                                                                            #
# This CIF contains the data in a paper accepted for publication in          #
# Acta Crystallographica Section E. It conforms to the requirements of       #
# Notes for Authors for Acta Crystallographica Section E, and has been       #
# peer reviewed under the auspices of the IUCr Commission on Journals.       #
#                                                                            #
# Full details of the Crystallographic Information File format               #
# are given in the paper "The Crystallographic Information File (CIF):       #
# a New Standard Archive File for Crystallography" by S. R. Hall, F. H.      #
# Allen and I. D. Brown [Acta Cryst. (1991), A47, 655-685].                  #
#                                                                            #
# The current version of the core CIF dictionary is obtainable from          #
# ftp://ftp.iucr.org/pub/cif_core.dic.                                       #
#                                                                            #
# Software is freely available for graphical display of the structure(s)     #
# in this CIF. For information consult the CIF software page                 #
# http://www.iucr.org/resources/cif/software.                                #
#                                                                            #
# This file may be used for bona fide research purposes within the           #
# scientific community so long as proper attribution is given to the journal # 
# article from which it was obtained.                                        #
#                                                                            #
##############################################################################
data_global
_audit_creation_method     'form.cif (version 2.0)'
_journal_data_validation_number     ?
_journal_date_recd_electronic     2011-07-05
_journal_date_accepted     2011-07-12
_journal_name_full     'Acta Crystallographica, Section E'
_journal_year     2011
_journal_volume     67
_journal_issue      8
_journal_page_first     o2109
_journal_page_last     o2109
_journal_paper_category     QO
_journal_coeditor_code     SI2364
_publ_contact_author_name     'prof. Mao-Ping Song'
_publ_contact_author_address
;
Department of Chemistry, Henan Key Laboratory of Chemical
Biology and Organic Chemistry, Zhengzhou University,
Zhengzhou 450052
People's Republic of China
;
_publ_contact_author_email     'maopingsong@zzu.edu.cn'
_publ_contact_author_fax     '086 371 67763207'
_publ_contact_author_phone     '086 371 67766667 '
_publ_section_title
;
4,6-Dimethyl-2-(naphthalen-1-yl)pyrimidine
;
loop_
    _publ_author_name
    _publ_author_address
    'Xiao-Xue Zhang'
;
Department of Chemistry
Henan Key Laboratory of Chemical Biology and Organic Chemistry
Zhengzhou University
Zhengzhou 450052
People's Republic of China
;
    'Deng-Yong Zhu'
;
Department of Chemistry
Henan Key Laboratory of Chemical Biology and Organic Chemistry
Zhengzhou University
Zhengzhou 450052
People's Republic of China
;
    'Xin-Qi Hao'
;
Department of Chemistry
Henan Key Laboratory of Chemical Biology and Organic Chemistry
Zhengzhou University
Zhengzhou 450052
People's Republic of China
;
    'Xin-Ming Dong'
;
Department of Chemistry
Henan Key Laboratory of Chemical Biology and Organic Chemistry
Zhengzhou University
Zhengzhou 450052
People's Republic of China
;
    'Mao-Ping Song'
;
Department of Chemistry
Henan Key Laboratory of Chemical Biology and Organic Chemistry
Zhengzhou University
Zhengzhou 450052
People's Republic of China
;
data_I
_audit_creation_method     SHELXL-97
_chemical_name_systematic
;
4,6-Dimethyl-2-(naphthalen-1-yl)pyrimidine
;
_chemical_name_common     ?
_chemical_formula_moiety     'C16 H14 N2'
_chemical_formula_sum     'C16 H14 N2'
_chemical_formula_iupac     'C16 H14 N2'
_chemical_formula_weight     234.29
_chemical_melting_point     ?
_symmetry_cell_setting     monoclinic
_symmetry_space_group_name_H-M     'P 21/c'
loop_
    _symmetry_equiv_pos_as_xyz
    'x, y, z'
    '-x, y+1/2, -z+1/2'
    '-x, -y, -z'
    'x, -y-1/2, z-1/2'
_cell_length_a     14.9022(18)
_cell_length_b     11.4756(14)
_cell_length_c     15.9499(19)
_cell_angle_alpha     90.00
_cell_angle_beta     111.0280(10)
_cell_angle_gamma     90.00
_cell_volume     2546.0(5)
_cell_formula_units_Z     8
_cell_measurement_reflns_used     5588
_cell_measurement_theta_min     2.39
_cell_measurement_theta_max     27.40
_cell_measurement_temperature     296(2)
_exptl_crystal_description     block
_exptl_crystal_colour     colourless
_exptl_crystal_size_max     0.50
_exptl_crystal_size_mid     0.37
_exptl_crystal_size_min     0.29
_exptl_crystal_density_diffrn     1.222
_exptl_crystal_density_meas     ?
_exptl_crystal_density_method     'not measured'
_exptl_crystal_F_000     992
_exptl_absorpt_coefficient_mu     0.073
_exptl_absorpt_correction_type     multi-scan
_exptl_absorpt_process_details     '(SADABS; Sheldrick, 1996)'
_exptl_absorpt_correction_T_min     0.9645
_exptl_absorpt_correction_T_max     0.9792
_exptl_special_details     ?
_diffrn_ambient_temperature     296(2)
_diffrn_radiation_type     MoK\a
_diffrn_radiation_wavelength     0.71073
_diffrn_radiation_source     'fine-focus sealed tube'
_diffrn_radiation_monochromator     graphite
_diffrn_measurement_device_type     'Bruker SMART APEX CCD area-detector'
_diffrn_measurement_method     '\f and \w'
_diffrn_detector_area_resol_mean     ?
_diffrn_reflns_number     18638
_diffrn_reflns_av_R_equivalents     0.0234
_diffrn_reflns_av_sigmaI/netI     0.0216
_diffrn_reflns_theta_min     2.39
_diffrn_reflns_theta_max     25.50
_diffrn_reflns_theta_full     25.50
_diffrn_measured_fraction_theta_max     0.999
_diffrn_measured_fraction_theta_full     0.999
_diffrn_reflns_limit_h_min     -18
_diffrn_reflns_limit_h_max     18
_diffrn_reflns_limit_k_min     -13
_diffrn_reflns_limit_k_max     13
_diffrn_reflns_limit_l_min     -19
_diffrn_reflns_limit_l_max     19
_diffrn_standards_number     0
_diffrn_standards_interval_count     0
_diffrn_standards_interval_time     0
_diffrn_standards_decay_%     0
_refine_special_details
;
Refinement of <i>F</i>^2^ against ALL reflections. The weighted <i>R</i>-factor
<i>wR</i> and
goodness of fit <i>S</i> are based on <i>F</i>^2^, conventional
<i>R</i>-factors <i>R</i> are based
on <i>F</i>, with <i>F</i> set to zero for negative <i>F</i>^2^. The threshold
expression of
<i>F</i>^2^ > \s(<i>F</i>^2^) is used only for calculating <i>R</i>-factors(gt)
<i>etc</i>. and is
not relevant to the choice of reflections for refinement. <i>R</i>-factors
based
on <i>F</i>^2^ are statistically about twice as large as those based on
<i>F</i>, and <i>R</i>-
factors based on ALL data will be even larger.
;
_reflns_number_total     4733
_reflns_number_gt     3442
_reflns_threshold_expression     I>2sigma(I)
_refine_ls_structure_factor_coef     Fsqd
_refine_ls_matrix_type     full
_refine_ls_R_factor_all     0.0654
_refine_ls_R_factor_gt     0.0436
_refine_ls_wR_factor_gt     0.1115
_refine_ls_wR_factor_ref     0.1285
_refine_ls_goodness_of_fit_ref     1.064
_refine_ls_restrained_S_all     1.064
_refine_ls_number_reflns     4733
_refine_ls_number_parameters     329
_refine_ls_number_restraints     0
_refine_ls_hydrogen_treatment     constr
_refine_ls_weighting_scheme     calc
_refine_ls_weighting_details
         'calc w=1/[\s^2^(Fo^2^)+(0.0523P)^2^+0.8594P] where P=(Fo^2^+2Fc^2^)/3'
_atom_sites_solution_hydrogens     geom
_atom_sites_solution_primary     direct
_atom_sites_solution_secondary     difmap
_refine_ls_shift/su_max     0.000
_refine_ls_shift/su_mean     0.000
_refine_diff_density_max     0.237
_refine_diff_density_min     -0.175
_refine_ls_extinction_method     none
_refine_ls_extinction_coef     ?
loop_
    _atom_type_symbol
    _atom_type_description
    _atom_type_scat_dispersion_real
    _atom_type_scat_dispersion_imag
    _atom_type_scat_source
    'C' 'C' 0.0033 0.0016
                         'International Tables Vol C Tables 4.2.6.8 and 6.1.1.4'
    'H' 'H' 0.0000 0.0000
                         'International Tables Vol C Tables 4.2.6.8 and 6.1.1.4'
    'N' 'N' 0.0061 0.0033
                         'International Tables Vol C Tables 4.2.6.8 and 6.1.1.4'
_computing_data_collection     'APEX2 (Bruker, 2004)'
_computing_cell_refinement     'SAINT (Bruker, 2004)'
_computing_data_reduction     'SAINT (Bruker, 2004)'
_computing_structure_solution     'SHELXS97 (Sheldrick, 2008)'
_computing_structure_refinement     'SHELXL97 (Sheldrick, 2008)'
_computing_molecular_graphics     'SHELXTL (Sheldrick, 2008)'
_computing_publication_material
                            'SHELXL97 (Sheldrick, 2008) and PLATON (Spek, 2009)'
loop_
    _atom_site_type_symbol
    _atom_site_label
    _atom_site_fract_x
    _atom_site_fract_y
    _atom_site_fract_z
    _atom_site_U_iso_or_equiv
    _atom_site_adp_type
    _atom_site_calc_flag
    _atom_site_refinement_flags
    _atom_site_occupancy
    _atom_site_symmetry_multiplicity
    _atom_site_disorder_assembly
    _atom_site_disorder_group
    C C1 0.33022(12) 0.56804(15) 0.19201(11) 0.0391(4) Uani d . 1 1 . .
    C C2 0.28518(12) 0.54003(15) 0.25537(11) 0.0382(4) Uani d . 1 1 . .
    C C3 0.31319(13) 0.58798(17) 0.34283(12) 0.0466(5) Uani d . 1 1 . .
    H H3 0.3632 0.6417 0.3614 0.056 Uiso calc R 1 1 . .
    C C4 0.26816(14) 0.55681(19) 0.40020(13) 0.0545(5) Uani d . 1 1 . .
    H H4 0.2882 0.5891 0.4575 0.065 Uiso calc R 1 1 . .
    C C5 0.19230(15) 0.47692(19) 0.37416(14) 0.0574(5) Uani d . 1 1 . .
    H H5 0.1631 0.4549 0.4144 0.069 Uiso calc R 1 1 . .
    C C6 0.16151(14) 0.43166(18) 0.29020(14) 0.0535(5) Uani d . 1 1 . .
    H H6 0.1102 0.3797 0.2729 0.064 Uiso calc R 1 1 . .
    C C7 0.20588(12) 0.46173(16) 0.22806(12) 0.0429(4) Uani d . 1 1 . .
    C C8 0.17279(13) 0.41556(17) 0.14022(13) 0.0493(5) Uani d . 1 1 . .
    H H8 0.1219 0.3630 0.1230 0.059 Uiso calc R 1 1 . .
    C C9 0.21425(13) 0.44683(17) 0.08061(13) 0.0507(5) Uani d . 1 1 . .
    H H9 0.1905 0.4175 0.0224 0.061 Uiso calc R 1 1 . .
    C C10 0.29303(12) 0.52348(16) 0.10659(12) 0.0453(4) Uani d . 1 1 . .
    H H10 0.3206 0.5445 0.0649 0.054 Uiso calc R 1 1 . .
    C C11 0.41918(12) 0.63937(15) 0.21483(12) 0.0399(4) Uani d . 1 1 . .
    C C12 0.50852(13) 0.76663(16) 0.16641(13) 0.0466(4) Uani d . 1 1 . .
    C C13 0.58104(13) 0.75808(17) 0.24906(13) 0.0481(5) Uani d . 1 1 . .
    H H13 0.6379 0.7995 0.2612 0.058 Uiso calc R 1 1 . .
    C C14 0.56827(13) 0.68750(16) 0.31349(12) 0.0450(4) Uani d . 1 1 . .
    C C15 0.51631(16) 0.8421(2) 0.09295(15) 0.0643(6) Uani d . 1 1 . .
    H H15A 0.4803 0.8079 0.0358 0.097 Uiso calc R 1 1 . .
    H H15B 0.5826 0.8489 0.0991 0.097 Uiso calc R 1 1 . .
    H H15C 0.4910 0.9180 0.0968 0.097 Uiso calc R 1 1 . .
    C C16 0.64365(14) 0.67278(19) 0.40496(13) 0.0588(5) Uani d . 1 1 . .
    H H16A 0.6343 0.7300 0.4450 0.088 Uiso calc R 1 1 . .
    H H16B 0.7061 0.6828 0.4014 0.088 Uiso calc R 1 1 . .
    H H16C 0.6388 0.5962 0.4271 0.088 Uiso calc R 1 1 . .
    C C17 0.12658(11) 0.06318(15) 0.19754(11) 0.0357(4) Uani d . 1 1 . .
    C C18 0.09762(13) 0.01305(17) 0.11404(11) 0.0435(4) Uani d . 1 1 . .
    H H18 0.0368 0.0304 0.0729 0.052 Uiso calc R 1 1 . .
    C C19 0.15642(13) -0.06341(16) 0.08848(12) 0.0454(4) Uani d . 1 1 . .
    H H19 0.1345 -0.0962 0.0313 0.054 Uiso calc R 1 1 . .
    C C20 0.24584(13) -0.08964(16) 0.14757(12) 0.0440(4) Uani d . 1 1 . .
    H H20 0.2842 -0.1420 0.1311 0.053 Uiso calc R 1 1 . .
    C C21 0.28081(12) -0.03786(15) 0.23378(11) 0.0381(4) Uani d . 1 1 . .
    C C22 0.37491(13) -0.06205(18) 0.29471(13) 0.0501(5) Uani d . 1 1 . .
    H H22 0.4136 -0.1140 0.2783 0.060 Uiso calc R 1 1 . .
    C C23 0.40930(13) -0.0107(2) 0.37641(13) 0.0561(5) Uani d . 1 1 . .
    H H23 0.4709 -0.0283 0.4159 0.067 Uiso calc R 1 1 . .
    C C24 0.35244(13) 0.06895(18) 0.40169(12) 0.0500(5) Uani d . 1 1 . .
    H H24 0.3771 0.1048 0.4576 0.060 Uiso calc R 1 1 . .
    C C25 0.26154(12) 0.09449(16) 0.34545(11) 0.0413(4) Uani d . 1 1 . .
    H H25 0.2250 0.1479 0.3634 0.050 Uiso calc R 1 1 . .
    C C26 0.22168(11) 0.04068(14) 0.25978(10) 0.0345(4) Uani d . 1 1 . .
    C C27 0.05443(11) 0.13401(15) 0.21966(11) 0.0360(4) Uani d . 1 1 . .
    C C28 -0.01736(12) 0.18418(16) 0.31890(12) 0.0425(4) Uani d . 1 1 . .
    C C29 -0.08211(12) 0.25082(16) 0.25319(12) 0.0432(4) Uani d . 1 1 . .
    H H29 -0.1305 0.2911 0.2649 0.052 Uiso calc R 1 1 . .
    C C30 -0.07448(12) 0.25720(15) 0.16983(12) 0.0407(4) Uani d . 1 1 . .
    C C31 -0.02058(15) 0.1730(2) 0.41097(13) 0.0608(6) Uani d . 1 1 . .
    H H31A 0.0023 0.0973 0.4347 0.091 Uiso calc R 1 1 . .
    H H31B -0.0855 0.1828 0.4082 0.091 Uiso calc R 1 1 . .
    H H31C 0.0195 0.2317 0.4493 0.091 Uiso calc R 1 1 . .
    C C32 -0.14053(14) 0.33086(18) 0.09602(13) 0.0548(5) Uani d . 1 1 . .
    H H32A -0.1143 0.4079 0.0998 0.082 Uiso calc R 1 1 . .
    H H32B -0.2023 0.3348 0.1019 0.082 Uiso calc R 1 1 . .
    H H32C -0.1473 0.2971 0.0390 0.082 Uiso calc R 1 1 . .
    N N1 0.48627(10) 0.62722(13) 0.29660(10) 0.0437(4) Uani d . 1 1 . .
    N N2 0.42607(10) 0.70672(13) 0.14848(10) 0.0443(4) Uani d . 1 1 . .
    N N3 -0.00560(10) 0.19787(12) 0.15203(9) 0.0395(3) Uani d . 1 1 . .
    N N4 0.05243(10) 0.12487(13) 0.30227(9) 0.0406(4) Uani d . 1 1 . .
loop_
    _atom_site_aniso_label
    _atom_site_aniso_U_11
    _atom_site_aniso_U_22
    _atom_site_aniso_U_33
    _atom_site_aniso_U_12
    _atom_site_aniso_U_13
    _atom_site_aniso_U_23
    C1 0.0340(9) 0.0402(10) 0.0421(10) 0.0027(7) 0.0125(7) 0.0004(8)
    C2 0.0324(8) 0.0386(10) 0.0423(10) 0.0043(7) 0.0119(7) 0.0018(7)
    C3 0.0382(9) 0.0543(12) 0.0478(11) -0.0007(8) 0.0160(8) -0.0062(9)
    C4 0.0525(12) 0.0654(13) 0.0480(11) 0.0035(10) 0.0212(9) -0.0036(10)
    C5 0.0562(12) 0.0655(14) 0.0593(13) -0.0010(10) 0.0315(10) 0.0055(11)
    C6 0.0465(11) 0.0546(12) 0.0631(13) -0.0071(9) 0.0240(10) 0.0014(10)
    C7 0.0358(9) 0.0429(10) 0.0493(11) 0.0013(8) 0.0145(8) 0.0025(8)
    C8 0.0402(10) 0.0505(12) 0.0530(11) -0.0065(8) 0.0118(9) -0.0033(9)
    C9 0.0485(11) 0.0533(12) 0.0447(11) -0.0035(9) 0.0100(9) -0.0068(9)
    C10 0.0433(10) 0.0496(11) 0.0437(10) 0.0003(8) 0.0165(8) 0.0014(8)
    C11 0.0382(9) 0.0386(10) 0.0453(10) 0.0041(7) 0.0178(8) -0.0016(8)
    C12 0.0456(10) 0.0429(11) 0.0573(12) 0.0013(8) 0.0257(9) -0.0002(9)
    C13 0.0406(10) 0.0461(11) 0.0606(12) -0.0068(8) 0.0220(9) -0.0064(9)
    C14 0.0396(9) 0.0449(11) 0.0516(11) 0.0005(8) 0.0179(8) -0.0064(9)
    C15 0.0676(14) 0.0621(14) 0.0678(14) -0.0064(11) 0.0298(11) 0.0121(11)
    C16 0.0483(11) 0.0662(14) 0.0560(12) -0.0050(10) 0.0115(9) -0.0046(10)
    C17 0.0349(9) 0.0390(9) 0.0348(9) 0.0030(7) 0.0143(7) 0.0021(7)
    C18 0.0406(9) 0.0518(11) 0.0356(9) 0.0068(8) 0.0108(8) -0.0008(8)
    C19 0.0510(11) 0.0490(11) 0.0377(10) 0.0040(9) 0.0179(8) -0.0056(8)
    C20 0.0470(10) 0.0450(11) 0.0468(10) 0.0067(8) 0.0251(8) -0.0020(8)
    C21 0.0360(9) 0.0390(10) 0.0433(10) 0.0033(7) 0.0190(8) 0.0053(7)
    C22 0.0404(10) 0.0549(12) 0.0557(12) 0.0135(9) 0.0182(9) 0.0046(9)
    C23 0.0373(10) 0.0699(14) 0.0528(12) 0.0095(10) 0.0061(9) 0.0055(10)
    C24 0.0425(10) 0.0611(13) 0.0412(10) -0.0032(9) 0.0086(8) -0.0025(9)
    C25 0.0380(9) 0.0453(10) 0.0418(10) 0.0000(8) 0.0159(8) -0.0017(8)
    C26 0.0340(8) 0.0365(9) 0.0366(9) 0.0012(7) 0.0169(7) 0.0035(7)
    C27 0.0333(8) 0.0366(9) 0.0375(9) 0.0001(7) 0.0121(7) -0.0011(7)
    C28 0.0379(9) 0.0501(11) 0.0412(10) 0.0036(8) 0.0163(8) -0.0003(8)
    C29 0.0380(9) 0.0469(11) 0.0458(10) 0.0099(8) 0.0165(8) -0.0017(8)
    C30 0.0381(9) 0.0391(10) 0.0435(10) 0.0044(8) 0.0129(8) -0.0002(8)
    C31 0.0629(13) 0.0800(16) 0.0458(11) 0.0202(11) 0.0271(10) 0.0076(10)
    C32 0.0602(12) 0.0546(12) 0.0471(11) 0.0209(10) 0.0162(9) 0.0075(9)
    N1 0.0383(8) 0.0447(9) 0.0482(9) -0.0011(7) 0.0158(7) -0.0022(7)
    N2 0.0426(8) 0.0431(9) 0.0499(9) 0.0018(7) 0.0200(7) 0.0003(7)
    N3 0.0381(8) 0.0402(8) 0.0399(8) 0.0045(6) 0.0136(6) 0.0015(6)
    N4 0.0377(8) 0.0465(9) 0.0392(8) 0.0066(7) 0.0159(6) 0.0019(7)
_geom_special_details
;
All e.s.d.'s (except the e.s.d. in the dihedral angle between two l.s. planes)
are estimated using the full covariance matrix. The cell e.s.d.'s are taken
into account individually in the estimation of e.s.d.'s in distances, angles
and torsion angles; correlations between e.s.d.'s in cell parameters are only
used when they are defined by crystal symmetry. An approximate (isotropic)
treatment of cell e.s.d.'s is used for estimating e.s.d.'s involving l.s.
planes.
;
loop_
    _geom_bond_atom_site_label_1
    _geom_bond_atom_site_label_2
    _geom_bond_site_symmetry_2
    _geom_bond_distance
    _geom_bond_publ_flag
    C1 C10 . 1.372(2) ?
    C1 C2 . 1.436(2) ?
    C1 C11 . 1.488(2) ?
    C2 C3 . 1.416(2) ?
    C2 C7 . 1.423(2) ?
    C3 C4 . 1.362(3) ?
    C3 H3 . 0.9300 ?
    C4 C5 . 1.398(3) ?
    C4 H4 . 0.9300 ?
    C5 C6 . 1.354(3) ?
    C5 H5 . 0.9300 ?
    C6 C7 . 1.417(3) ?
    C6 H6 . 0.9300 ?
    C7 C8 . 1.411(3) ?
    C8 C9 . 1.355(3) ?
    C8 H8 . 0.9300 ?
    C9 C10 . 1.405(3) ?
    C9 H9 . 0.9300 ?
    C10 H10 . 0.9300 ?
    C11 N1 . 1.336(2) ?
    C11 N2 . 1.344(2) ?
    C12 N2 . 1.346(2) ?
    C12 C13 . 1.376(3) ?
    C12 C15 . 1.495(3) ?
    C13 C14 . 1.374(3) ?
    C13 H13 . 0.9300 ?
    C14 N1 . 1.345(2) ?
    C14 C16 . 1.498(3) ?
    C15 H15A . 0.9600 ?
    C15 H15B . 0.9600 ?
    C15 H15C . 0.9600 ?
    C16 H16A . 0.9600 ?
    C16 H16B . 0.9600 ?
    C16 H16C . 0.9600 ?
    C17 C18 . 1.371(2) ?
    C17 C26 . 1.432(2) ?
    C17 C27 . 1.488(2) ?
    C18 C19 . 1.400(2) ?
    C18 H18 . 0.9300 ?
    C19 C20 . 1.361(2) ?
    C19 H19 . 0.9300 ?
    C20 C21 . 1.415(2) ?
    C20 H20 . 0.9300 ?
    C21 C22 . 1.418(2) ?
    C21 C26 . 1.422(2) ?
    C22 C23 . 1.353(3) ?
    C22 H22 . 0.9300 ?
    C23 C24 . 1.400(3) ?
    C23 H23 . 0.9300 ?
    C24 C25 . 1.361(2) ?
    C24 H24 . 0.9300 ?
    C25 C26 . 1.421(2) ?
    C25 H25 . 0.9300 ?
    C27 N4 . 1.333(2) ?
    C27 N3 . 1.345(2) ?
    C28 N4 . 1.347(2) ?
    C28 C29 . 1.374(2) ?
    C28 C31 . 1.492(2) ?
    C29 C30 . 1.376(2) ?
    C29 H29 . 0.9300 ?
    C30 N3 . 1.344(2) ?
    C30 C32 . 1.496(2) ?
    C31 H31A . 0.9600 ?
    C31 H31B . 0.9600 ?
    C31 H31C . 0.9600 ?
    C32 H32A . 0.9600 ?
    C32 H32B . 0.9600 ?
    C32 H32C . 0.9600 ?
loop_
    _geom_angle_atom_site_label_1
    _geom_angle_atom_site_label_2
    _geom_angle_atom_site_label_3
    _geom_angle_site_symmetry_1
    _geom_angle_site_symmetry_3
    _geom_angle
    _geom_angle_publ_flag
    C10 C1 C2 . . 119.41(16) ?
    C10 C1 C11 . . 117.06(15) ?
    C2 C1 C11 . . 123.47(15) ?
    C3 C2 C7 . . 117.77(16) ?
    C3 C2 C1 . . 124.01(16) ?
    C7 C2 C1 . . 118.20(16) ?
    C4 C3 C2 . . 121.16(18) ?
    C4 C3 H3 . . 119.4 ?
    C2 C3 H3 . . 119.4 ?
    C3 C4 C5 . . 120.89(19) ?
    C3 C4 H4 . . 119.6 ?
    C5 C4 H4 . . 119.6 ?
    C6 C5 C4 . . 119.76(18) ?
    C6 C5 H5 . . 120.1 ?
    C4 C5 H5 . . 120.1 ?
    C5 C6 C7 . . 121.38(19) ?
    C5 C6 H6 . . 119.3 ?
    C7 C6 H6 . . 119.3 ?
    C8 C7 C6 . . 121.22(17) ?
    C8 C7 C2 . . 119.81(16) ?
    C6 C7 C2 . . 118.97(17) ?
    C9 C8 C7 . . 120.82(17) ?
    C9 C8 H8 . . 119.6 ?
    C7 C8 H8 . . 119.6 ?
    C8 C9 C10 . . 120.13(18) ?
    C8 C9 H9 . . 119.9 ?
    C10 C9 H9 . . 119.9 ?
    C1 C10 C9 . . 121.54(17) ?
    C1 C10 H10 . . 119.2 ?
    C9 C10 H10 . . 119.2 ?
    N1 C11 N2 . . 125.94(16) ?
    N1 C11 C1 . . 118.07(15) ?
    N2 C11 C1 . . 115.91(15) ?
    N2 C12 C13 . . 120.69(17) ?
    N2 C12 C15 . . 116.82(17) ?
    C13 C12 C15 . . 122.50(18) ?
    C14 C13 C12 . . 119.12(17) ?
    C14 C13 H13 . . 120.4 ?
    C12 C13 H13 . . 120.4 ?
    N1 C14 C13 . . 120.87(17) ?
    N1 C14 C16 . . 116.57(17) ?
    C13 C14 C16 . . 122.56(17) ?
    C12 C15 H15A . . 109.5 ?
    C12 C15 H15B . . 109.5 ?
    H15A C15 H15B . . 109.5 ?
    C12 C15 H15C . . 109.5 ?
    H15A C15 H15C . . 109.5 ?
    H15B C15 H15C . . 109.5 ?
    C14 C16 H16A . . 109.5 ?
    C14 C16 H16B . . 109.5 ?
    H16A C16 H16B . . 109.5 ?
    C14 C16 H16C . . 109.5 ?
    H16A C16 H16C . . 109.5 ?
    H16B C16 H16C . . 109.5 ?
    C18 C17 C26 . . 119.09(15) ?
    C18 C17 C27 . . 117.21(14) ?
    C26 C17 C27 . . 123.63(14) ?
    C17 C18 C19 . . 122.29(16) ?
    C17 C18 H18 . . 118.9 ?
    C19 C18 H18 . . 118.9 ?
    C20 C19 C18 . . 119.77(16) ?
    C20 C19 H19 . . 120.1 ?
    C18 C19 H19 . . 120.1 ?
    C19 C20 C21 . . 120.51(16) ?
    C19 C20 H20 . . 119.7 ?
    C21 C20 H20 . . 119.7 ?
    C20 C21 C22 . . 120.85(16) ?
    C20 C21 C26 . . 119.93(15) ?
    C22 C21 C26 . . 119.22(16) ?
    C23 C22 C21 . . 120.97(17) ?
    C23 C22 H22 . . 119.5 ?
    C21 C22 H22 . . 119.5 ?
    C22 C23 C24 . . 120.18(17) ?
    C22 C23 H23 . . 119.9 ?
    C24 C23 H23 . . 119.9 ?
    C25 C24 C23 . . 120.84(18) ?
    C25 C24 H24 . . 119.6 ?
    C23 C24 H24 . . 119.6 ?
    C24 C25 C26 . . 120.92(17) ?
    C24 C25 H25 . . 119.5 ?
    C26 C25 H25 . . 119.5 ?
    C25 C26 C21 . . 117.83(15) ?
    C25 C26 C17 . . 123.81(15) ?
    C21 C26 C17 . . 118.34(15) ?
    N4 C27 N3 . . 126.26(15) ?
    N4 C27 C17 . . 117.76(14) ?
    N3 C27 C17 . . 115.91(14) ?
    N4 C28 C29 . . 120.77(16) ?
    N4 C28 C31 . . 116.77(16) ?
    C29 C28 C31 . . 122.47(16) ?
    C28 C29 C30 . . 119.18(16) ?
    C28 C29 H29 . . 120.4 ?
    C30 C29 H29 . . 120.4 ?
    N3 C30 C29 . . 120.73(16) ?
    N3 C30 C32 . . 117.18(16) ?
    C29 C30 C32 . . 122.09(16) ?
    C28 C31 H31A . . 109.5 ?
    C28 C31 H31B . . 109.5 ?
    H31A C31 H31B . . 109.5 ?
    C28 C31 H31C . . 109.5 ?
    H31A C31 H31C . . 109.5 ?
    H31B C31 H31C . . 109.5 ?
    C30 C32 H32A . . 109.5 ?
    C30 C32 H32B . . 109.5 ?
    H32A C32 H32B . . 109.5 ?
    C30 C32 H32C . . 109.5 ?
    H32A C32 H32C . . 109.5 ?
    H32B C32 H32C . . 109.5 ?
    C11 N1 C14 . . 116.74(15) ?
    C11 N2 C12 . . 116.63(15) ?
    C30 N3 C27 . . 116.44(14) ?
    C27 N4 C28 . . 116.61(14) ?
loop_
    _geom_torsion_atom_site_label_1
    _geom_torsion_atom_site_label_2
    _geom_torsion_atom_site_label_3
    _geom_torsion_atom_site_label_4
    _geom_torsion_site_symmetry_1
    _geom_torsion_site_symmetry_2
    _geom_torsion_site_symmetry_3
    _geom_torsion_site_symmetry_4
    _geom_torsion
    _geom_torsion_publ_flag
    C10 C1 C2 C3 . . . . -175.15(17) ?
    C11 C1 C2 C3 . . . . 7.8(3) ?
    C10 C1 C2 C7 . . . . 3.1(2) ?
    C11 C1 C2 C7 . . . . -173.91(16) ?
    C7 C2 C3 C4 . . . . 2.5(3) ?
    C1 C2 C3 C4 . . . . -179.26(18) ?
    C2 C3 C4 C5 . . . . -0.4(3) ?
    C3 C4 C5 C6 . . . . -1.5(3) ?
    C4 C5 C6 C7 . . . . 1.3(3) ?
    C5 C6 C7 C8 . . . . -179.16(19) ?
    C5 C6 C7 C2 . . . . 0.8(3) ?
    C3 C2 C7 C8 . . . . 177.34(16) ?
    C1 C2 C7 C8 . . . . -1.0(3) ?
    C3 C2 C7 C6 . . . . -2.6(3) ?
    C1 C2 C7 C6 . . . . 179.01(16) ?
    C6 C7 C8 C9 . . . . 178.50(19) ?
    C2 C7 C8 C9 . . . . -1.5(3) ?
    C7 C8 C9 C10 . . . . 1.9(3) ?
    C2 C1 C10 C9 . . . . -2.8(3) ?
    C11 C1 C10 C9 . . . . 174.40(16) ?
    C8 C9 C10 C1 . . . . 0.3(3) ?
    C10 C1 C11 N1 . . . . -140.99(17) ?
    C2 C1 C11 N1 . . . . 36.1(2) ?
    C10 C1 C11 N2 . . . . 35.9(2) ?
    C2 C1 C11 N2 . . . . -146.97(16) ?
    N2 C12 C13 C14 . . . . -0.1(3) ?
    C15 C12 C13 C14 . . . . 179.50(18) ?
    C12 C13 C14 N1 . . . . 0.0(3) ?
    C12 C13 C14 C16 . . . . 179.70(18) ?
    C26 C17 C18 C19 . . . . 2.7(3) ?
    C27 C17 C18 C19 . . . . -174.41(17) ?
    C17 C18 C19 C20 . . . . -0.2(3) ?
    C18 C19 C20 C21 . . . . -1.7(3) ?
    C19 C20 C21 C22 . . . . -178.11(18) ?
    C19 C20 C21 C26 . . . . 1.1(3) ?
    C20 C21 C22 C23 . . . . 178.51(18) ?
    C26 C21 C22 C23 . . . . -0.7(3) ?
    C21 C22 C23 C24 . . . . -0.8(3) ?
    C22 C23 C24 C25 . . . . 1.1(3) ?
    C23 C24 C25 C26 . . . . 0.3(3) ?
    C24 C25 C26 C21 . . . . -1.9(3) ?
    C24 C25 C26 C17 . . . . 179.75(17) ?
    C20 C21 C26 C25 . . . . -177.21(15) ?
    C22 C21 C26 C25 . . . . 2.0(2) ?
    C20 C21 C26 C17 . . . . 1.3(2) ?
    C22 C21 C26 C17 . . . . -179.48(15) ?
    C18 C17 C26 C25 . . . . 175.28(16) ?
    C27 C17 C26 C25 . . . . -7.9(3) ?
    C18 C17 C26 C21 . . . . -3.1(2) ?
    C27 C17 C26 C21 . . . . 173.76(15) ?
    C18 C17 C27 N4 . . . . 140.10(17) ?
    C26 C17 C27 N4 . . . . -36.8(2) ?
    C18 C17 C27 N3 . . . . -37.2(2) ?
    C26 C17 C27 N3 . . . . 145.92(16) ?
    N4 C28 C29 C30 . . . . -0.5(3) ?
    C31 C28 C29 C30 . . . . 179.84(19) ?
    C28 C29 C30 N3 . . . . 1.0(3) ?
    C28 C29 C30 C32 . . . . -178.10(17) ?
    N2 C11 N1 C14 . . . . -0.5(3) ?
    C1 C11 N1 C14 . . . . 176.14(15) ?
    C13 C14 N1 C11 . . . . 0.2(2) ?
    C16 C14 N1 C11 . . . . -179.46(16) ?
    N1 C11 N2 C12 . . . . 0.4(3) ?
    C1 C11 N2 C12 . . . . -176.27(15) ?
    C13 C12 N2 C11 . . . . -0.1(2) ?
    C15 C12 N2 C11 . . . . -179.72(17) ?
    C29 C30 N3 C27 . . . . -0.5(2) ?
    C32 C30 N3 C27 . . . . 178.65(16) ?
    N4 C27 N3 C30 . . . . -0.6(3) ?
    C17 C27 N3 C30 . . . . 176.45(15) ?
    N3 C27 N4 C28 . . . . 1.0(3) ?
    C17 C27 N4 C28 . . . . -175.97(15) ?
    C29 C28 N4 C27 . . . . -0.4(3) ?
    C31 C28 N4 C27 . . . . 179.27(17) ?
loop_
    _geom_hbond_atom_site_label_D
    _geom_hbond_atom_site_label_H
    _geom_hbond_atom_site_label_A
    _geom_hbond_site_symmetry_A
    _geom_hbond_distance_DH
    _geom_hbond_distance_HA
    _geom_hbond_distance_DA
    _geom_hbond_angle_DHA
    C22 H22 Cg1 1_545 0.93 2.74 3.651(4) 167
    C13 H13 Cg2 2_655 0.93 2.76 3.597(4) 150
    C6 H6 Cg5 1_555 0.93 2.75 3.665(2) 168
    C29 H29 Cg6 2_555 0.93 2.72 3.546(3) 149
