# Supplementary material for: 4,6-Dimethyl-2-(naphthalen-1-yl)pyrimidine
Source: Acta Crystallogr Sect E Struct Rep Online. 2011 Jul 23;67(Pt 8):o2109. doi: 10.1107/S1600536811027875 (PMC3213551; doi:10.1107/S1600536811027875)
Supplement: Supplementary file 2 [file e-67-o2109-Isup2.hkl]

# 
# h,k,l, Fc-squared, Fo-squared, sigma(Fo-squared) and status flag 
# 
data_I
_shelx_title ' A in P2(1)/c' 
_shelx_refln_list_code          4 
_shelx_F_calc_maximum      271.45 
_exptl_crystal_F_000       992.00 
_reflns_d_resolution_high  0.8255 
 
loop_ 
 _symmetry_equiv_pos_as_xyz 
 'x, y, z' 
 '-x, y+1/2, -z+1/2' 
 '-x, -y, -z' 
 'x, -y-1/2, z-1/2' 
 
_cell_length_a    14.9022 
_cell_length_b    11.4756 
_cell_length_c    15.9499 
_cell_angle_alpha  90.000 
_cell_angle_beta  111.028 
_cell_angle_gamma  90.000 
 
_shelx_F_squared_multiplier     1.000 
 
loop_ 
 _refln_index_h 
 _refln_index_k 
 _refln_index_l 
 _refln_F_squared_calc 
 _refln_F_squared_meas 
 _refln_F_squared_sigma 
 _refln_observed_status 
   2   0   0        7.93        4.86      0.75 o 
   3   0   0        6.15       11.16      1.27 o 
   4   0   0     1110.48     1163.92     21.36 o 
   5   0   0      136.35      120.45      3.52 o 
   6   0   0       44.95       39.20      2.09 o 
   7   0   0      432.24      419.96      6.52 o 
   8   0   0        0.62        6.93      1.56 o 
   9   0   0      394.32      372.23      9.26 o 
  10   0   0      258.80      315.02      9.47 o 
  11   0   0       39.76       42.10      7.30 o 
  12   0   0      414.73      421.97     22.36 o 
  13   0   0      255.32      240.51      9.40 o 
  14   0   0     1030.14     1043.89     30.07 o 
  15   0   0        3.26        1.53      4.23 o 
  16   0   0        4.60        4.24      4.36 o 
   2   1   0      605.07      484.83      4.29 o 
   3   1   0      249.68      225.90      4.57 o 
   4   1   0     2142.68     2190.68     16.51 o 
   5   1   0      243.63      237.58      3.48 o 
   6   1   0     1132.12     1129.10     10.13 o 
   7   1   0       61.22       62.01      2.32 o 
   8   1   0      338.67      376.80      5.91 o 
   9   1   0       71.19       66.52      2.69 o 
  10   1   0       58.95       56.50      3.11 o 
  11   1   0       35.19       31.97      2.92 o 
  12   1   0        0.01        0.39      2.16 o 
  13   1   0      219.74      212.56      6.33 o 
  14   1   0      285.88      292.42      7.61 o 
  15   1   0      141.18      138.80      5.94 o 
  16   1   0      231.39      229.37      7.47 o 
   0   2   0     9878.73     9559.81    116.01 o 
   1   2   0       10.58       10.80      0.63 o 
   2   2   0    68900.60    66786.73    586.19 o 
   3   2   0      568.14      588.21     12.14 o 
   4   2   0       35.79       61.08      3.33 o 
   5   2   0      245.69      270.25      3.90 o 
   6   2   0       63.02       90.31      3.43 o 
   7   2   0        8.19        4.45      1.24 o 
   8   2   0       17.71       14.32      1.58 o 
   9   2   0      252.15      234.69      4.51 o 
  10   2   0       43.30       41.38      2.74 o 
  11   2   0        9.87       10.34      2.32 o 
  12   2   0      902.23      908.76     12.65 o 
  13   2   0       10.35        2.53      2.58 o 
  14   2   0      133.42      146.75      5.80 o 
  15   2   0        4.70        5.94      3.13 o 
  16   2   0      187.56      190.73     10.04 o 
   1   3   0      131.26      138.76      8.52 o 
   2   3   0    27391.39    27399.34    189.70 o 
   3   3   0     1936.11     1776.27     21.15 o 
   4   3   0      333.50      356.87      4.49 o 
   5   3   0       41.03       39.47      1.77 o 
   6   3   0     4242.75     4695.41     34.43 o 
   7   3   0       80.93       68.93      2.61 o 
   8   3   0      603.96      637.67      7.67 o 
   9   3   0       19.62       21.89      1.97 o 
  10   3   0        0.98        4.34      2.07 o 
  11   3   0      101.84       96.80      4.31 o 
  12   3   0       43.84       44.80      3.52 o 
  13   3   0      101.93      109.20      5.05 o 
  14   3   0        3.09        5.38      2.81 o 
  15   3   0        0.02        2.15      2.97 o 
  16   3   0       36.30       28.78      4.00 o 
   0   4   0       58.88       90.17     10.39 o 
   1   4   0        9.36       11.95      1.61 o 
   2   4   0      376.15      439.67      7.23 o 
   3   4   0       69.38       59.86      1.82 o 
   4   4   0      161.30      140.59      2.61 o 
   5   4   0       37.39       40.93      2.19 o 
   6   4   0     1240.17     1137.04     10.88 o 
   7   4   0       75.81       70.62      2.70 o 
   8   4   0      249.93      250.32      4.79 o 
   9   4   0      161.34      158.55      4.24 o 
  10   4   0     1513.63     1470.27     14.64 o 
  11   4   0      306.81      270.03      5.70 o 
  12   4   0       10.52       22.59      2.94 o 
  13   4   0       34.44       34.10      3.50 o 
  14   4   0      229.87      215.40      6.78 o 
  15   4   0        0.22       -2.96      3.25 o 
  16   4   0      114.83      128.86      7.38 o 
   1   5   0       74.15       75.15      1.85 o 
   2   5   0     1533.92     1602.98     12.19 o 
   3   5   0       32.58       28.96      2.23 o 
   4   5   0     9278.56     9761.26     62.42 o 
   5   5   0      544.69      531.16      5.83 o 
   6   5   0      539.18      465.86      6.31 o 
   7   5   0       10.24       12.55      1.72 o 
   8   5   0      173.70      191.66      4.44 o 
   9   5   0       73.33       63.70      3.09 o 
  10   5   0     1425.22     1448.23     14.80 o 
  11   5   0      283.28      259.74      5.77 o 
  12   5   0       20.86       24.25      3.11 o 
  13   5   0       64.84       56.66      4.80 o 
  14   5   0       13.38       11.10      3.63 o 
  15   5   0       69.82       69.93      8.06 o 
   0   6   0      936.41     1054.38     12.84 o 
   1   6   0        0.33       -0.05      0.83 o 
   2   6   0     2296.07     2569.40     18.62 o 
   3   6   0      101.75      109.12      2.83 o 
   4   6   0      250.97      206.49      3.64 o 
   5   6   0      508.21      521.85      6.03 o 
   6   6   0        0.01        0.87      1.38 o 
   7   6   0      277.84      269.08      5.22 o 
   8   6   0        1.52       17.63      2.19 o 
   9   6   0      145.91      139.02      4.70 o 
  10   6   0      234.84      222.51      5.38 o 
  11   6   0        0.11       -3.33      2.22 o 
  12   6   0      218.60      185.19      6.05 o 
  13   6   0       46.57       48.89      4.69 o 
  14   6   0       29.06       33.63      4.53 o 
  15   6   0        2.16        0.04      4.04 o 
   1   7   0        0.15        1.14      0.99 o 
   2   7   0      347.22      400.14      5.83 o 
   3   7   0        8.84       16.40      1.97 o 
   4   7   0      474.26      584.62      6.94 o 
   5   7   0       44.28       45.92      2.24 o 
   6   7   0      284.52      321.67      9.11 o 
   7   7   0       39.32       44.31      2.81 o 
   8   7   0     3241.23     3274.67     27.25 o 
   9   7   0      193.87      174.29      6.80 o 
  10   7   0       35.37       17.43      3.26 o 
  11   7   0       16.56       12.14      2.97 o 
  12   7   0       70.72       62.76      4.37 o 
  13   7   0        8.34        2.58      3.80 o 
  14   7   0       13.92        7.84      4.34 o 
   0   8   0      931.40      948.42     11.24 o 
   1   8   0       20.26       27.38      3.09 o 
   2   8   0     1655.99     1729.62     14.31 o 
   3   8   0      108.02      108.65      3.19 o 
   4   8   0       14.95       17.97      1.90 o 
   5   8   0      719.80      705.37      8.87 o 
   6   8   0     1329.79     1372.51     13.98 o 
   7   8   0      826.16      800.68     11.59 o 
   8   8   0      379.60      379.75      8.00 o 
   9   8   0      422.08      383.01      8.21 o 
  10   8   0      122.55      115.54      6.26 o 
  11   8   0      124.59      118.87      8.98 o 
  12   8   0       34.21       35.74      4.57 o 
  13   8   0       21.80       24.95      4.45 o 
   1   9   0        0.61        2.75      1.37 o 
   2   9   0      100.48       99.27      3.70 o 
   3   9   0        0.84        1.42      1.60 o 
   4   9   0       13.00       23.28      2.24 o 
   5   9   0       20.85       21.54      4.39 o 
   6   9   0      512.86      522.10     11.13 o 
   7   9   0      105.95       95.53      5.75 o 
   8   9   0       86.19       84.63      5.60 o 
   9   9   0       29.99       31.55      4.76 o 
  10   9   0      427.34      348.04      9.97 o 
  11   9   0       18.55       13.05      3.96 o 
  12   9   0       33.36       37.51      6.62 o 
   0  10   0      530.98      531.07      8.66 o 
   1  10   0        0.31        0.78      1.64 o 
   2  10   0       70.19       69.15      4.06 o 
   3  10   0      124.62      122.48      4.97 o 
   4  10   0       32.44       37.84      4.13 o 
   5  10   0      140.37      140.59      6.39 o 
   6  10   0       18.19       15.63      3.81 o 
   7  10   0      259.76      264.26      8.62 o 
   8  10   0       10.21        4.74      3.45 o 
   9  10   0       92.63       84.68      6.18 o 
  10  10   0        2.03       -0.27      3.66 o 
  11  10   0       41.07       33.78      5.01 o 
   1  11   0        5.35        5.47      2.95 o 
   2  11   0      193.09      210.74     10.03 o 
   3  11   0        7.93       14.28      4.90 o 
   4  11   0      143.03      163.73      6.95 o 
   5  11   0        3.42        3.06      3.35 o 
   6  11   0      109.23      120.52      6.50 o 
   7  11   0        0.09        1.02      3.45 o 
   8  11   0       72.59       47.99      6.33 o 
   9  11   0       10.15        7.13      4.21 o 
  10  11   0        3.73        8.42      4.28 o 
   0  12   0        1.69        3.79      7.79 o 
   1  12   0        2.58        4.01      5.70 o 
   2  12   0        0.36       -1.53      6.65 o 
   3  12   0        1.28       -2.84      4.38 o 
   4  12   0      218.83      237.05     10.73 o 
   5  12   0       45.88       48.92      6.82 o 
   6  12   0       11.74        8.93      7.82 o 
   7  12   0        2.58        4.17      3.89 o 
   8  12   0        8.37       11.40      4.43 o 
   1  13   0        0.07        7.32      6.19 o 
   2  13   0      210.69      238.38     11.78 o 
   3  13   0        0.00        1.10      9.09 o 
   4  13   0      169.73      210.69     16.74 o 
   5  13   0        6.44       14.26      9.30 o 
 -17   1   1       45.40       49.85      4.73 o 
 -16   1   1        0.48       -3.22      3.11 o 
 -15   1   1      122.18      131.24      5.80 o 
 -14   1   1       44.87       41.86      6.49 o 
 -13   1   1      187.96      187.02      5.90 o 
 -12   1   1        2.35        0.92      2.06 o 
 -11   1   1       51.77       64.16      3.50 o 
 -10   1   1        1.62       -0.65      1.42 o 
  -9   1   1      722.40      827.61      8.94 o 
  -8   1   1       72.51       76.32      2.59 o 
  -7   1   1     4358.77     4443.01     32.68 o 
  -6   1   1      902.47      828.98      8.89 o 
  -5   1   1      359.95      384.16      4.48 o 
  -4   1   1     2035.03     1970.07     14.95 o 
  -3   1   1      483.06      487.45      4.65 o 
  -2   1   1      461.21      454.38      4.60 o 
  -1   1   1       79.30       35.39      2.00 o 
   1   1   1      394.47      389.46      3.92 o 
   2   1   1      115.74      104.50      1.74 o 
   3   1   1    10239.35    10144.69     69.04 o 
   4   1   1      524.94      461.33      6.65 o 
   5   1   1     3740.37     3732.30     27.30 o 
   6   1   1      196.95      197.09      3.48 o 
   7   1   1     3953.88     4458.25     33.03 o 
   8   1   1      170.51      159.97      3.58 o 
   9   1   1     1226.47     1228.08     12.07 o 
  10   1   1        6.27        5.32      1.82 o 
  11   1   1      391.12      419.42      7.92 o 
  12   1   1       76.09       74.11      4.22 o 
  13   1   1      241.23      251.01      6.92 o 
  14   1   1        4.59       10.72      3.14 o 
  15   1   1       33.65       46.35      4.37 o 
  16   1   1       51.52       53.79      4.66 o 
 -16   2   1       32.01       38.95      4.21 o 
 -15   2   1        0.01       -1.43      2.65 o 
 -14   2   1       54.05       58.85      4.20 o 
 -13   2   1      177.05      191.68      5.93 o 
 -12   2   1        0.01       -0.80      1.95 o 
 -11   2   1      529.34      571.43     10.11 o 
 -10   2   1      261.51      254.70      5.12 o 
  -9   2   1      268.51      276.19      4.81 o 
  -8   2   1      219.37      210.55      4.75 o 
  -7   2   1        6.68       14.23      1.43 o 
  -6   2   1       71.09       68.69      2.28 o 
  -5   2   1      100.04      109.41      2.48 o 
  -4   2   1     2595.09     2499.79     27.65 o 
  -3   2   1     2092.13     2045.55     15.31 o 
  -2   2   1     9342.70     8673.32     76.24 o 
  -1   2   1      577.32      582.06      9.86 o 
   0   2   1    14287.97    12523.83     97.67 o 
   1   2   1     1267.79     1297.82     13.05 o 
   2   2   1     4179.33     3693.97     26.38 o 
   3   2   1    32589.43    32209.13    219.80 o 
   4   2   1     1418.37     1317.18     11.70 o 
   5   2   1      755.87      843.11      8.10 o 
   6   2   1      259.35      267.10      4.25 o 
   7   2   1      155.38      177.00      3.63 o 
   8   2   1       97.65       86.10      3.06 o 
   9   2   1      144.02      131.95      3.62 o 
  10   2   1       63.47       61.34      3.31 o 
  11   2   1       75.38       91.12      4.87 o 
  12   2   1       23.37       23.47      2.99 o 
  13   2   1      271.59      275.98      7.19 o 
  14   2   1       40.15       43.88      4.73 o 
  15   2   1       57.77       56.25      4.63 o 
  16   2   1       18.95       15.27      3.75 o 
 -16   3   1        6.55        7.02      3.22 o 
 -15   3   1      199.90      234.40      7.14 o 
 -14   3   1        0.02       -3.54      2.36 o 
 -13   3   1      494.26      494.90      9.28 o 
 -12   3   1       25.34       28.45      3.07 o 
 -11   3   1      344.20      341.18      6.63 o 
 -10   3   1       45.45       48.58      2.66 o 
  -9   3   1      111.87      155.14      3.83 o 
  -8   3   1       18.53       19.83      1.76 o 
  -7   3   1        0.93        0.59      1.29 o 
  -6   3   1      626.36      621.22      7.64 o 
  -5   3   1      391.90      387.33      4.87 o 
  -4   3   1     2078.66     1931.04     13.77 o 
  -3   3   1      794.65      759.46      6.32 o 
  -2   3   1     1574.69     1513.66     27.57 o 
  -1   3   1     4520.77     4510.25     26.92 o 
   0   3   1        3.33        1.88      0.71 o 
   1   3   1    14434.75    14129.60     88.08 o 
   2   3   1     1060.20      934.06      7.39 o 
   3   3   1     4981.72     4817.03     31.39 o 
   4   3   1       89.11       76.46      1.83 o 
   5   3   1        2.29       15.64      2.91 o 
   6   3   1        0.44        1.05      1.58 o 
   7   3   1     1452.06     1536.64     13.83 o 
   8   3   1       15.53       13.12      2.34 o 
   9   3   1       57.41       61.68      2.80 o 
  10   3   1      365.68      336.79      6.00 o 
  11   3   1      128.41      128.60      4.72 o 
  12   3   1        5.31        5.11      2.40 o 
  13   3   1      576.01      579.76     13.32 o 
  14   3   1      137.52      134.37      5.78 o 
  15   3   1      137.29      155.01      7.32 o 
  16   3   1        4.30        6.07      3.89 o 
 -16   4   1       12.02       10.05      3.47 o 
 -15   4   1      286.67      296.32      8.05 o 
 -14   4   1       25.74       19.19      3.32 o 
 -13   4   1       14.03       11.11      3.19 o 
 -12   4   1       17.87       18.53      7.13 o 
 -11   4   1      888.75      864.35     10.58 o 
 -10   4   1        2.82       -0.45      1.66 o 
  -9   4   1      363.97      349.38      5.80 o 
  -8   4   1      196.61      208.15      4.29 o 
  -7   4   1      111.17      142.32      3.53 o 
  -6   4   1        0.55       -0.53      1.11 o 
  -5   4   1     7244.14     7932.14     51.06 o 
  -4   4   1      664.10      659.44      6.14 o 
  -3   4   1       66.34       74.75      1.94 o 
  -2   4   1     2380.94     2293.96     16.00 o 
  -1   4   1     2205.25     2092.69     13.61 o 
   0   4   1     2251.68     1936.64     19.78 o 
   1   4   1     8302.35     8077.21     51.29 o 
   2   4   1     1539.56     1390.15     10.52 o 
   3   4   1      209.40      196.12      2.93 o 
   4   4   1      121.02      137.47      2.63 o 
   5   4   1     9213.00    10016.39     69.72 o 
   6   4   1       57.70       62.61      2.49 o 
   7   4   1      466.66      442.76      6.22 o 
   8   4   1        0.42        2.09      1.41 o 
   9   4   1      122.05      127.41      3.86 o 
  10   4   1       13.30        5.69      2.41 o 
  11   4   1       34.71       47.73      3.10 o 
  12   4   1      181.13      191.23      5.97 o 
  13   4   1        4.18        0.81      2.54 o 
  14   4   1       27.33       28.36      5.27 o 
  15   4   1        0.11        2.23      5.95 o 
 -16   5   1        2.36        5.23      4.60 o 
 -15   5   1        6.31        7.90      3.53 o 
 -14   5   1        2.94        6.22      2.88 o 
 -13   5   1        0.59        1.68      2.86 o 
 -12   5   1       57.05       56.81      3.40 o 
 -11   5   1      133.63      147.24      4.56 o 
 -10   5   1       10.47       12.73      2.30 o 
  -9   5   1      227.70      242.03      5.05 o 
  -8   5   1       61.18       46.33      2.54 o 
  -7   5   1      375.03      418.54      6.10 o 
  -6   5   1      177.94      152.68      3.09 o 
  -5   5   1      785.99      746.61      7.19 o 
  -4   5   1      285.62      311.64      9.78 o 
  -3   5   1       92.91       89.93      2.29 o 
  -2   5   1        4.07        6.38      0.99 o 
  -1   5   1        2.17        4.38      0.81 o 
   0   5   1        0.81       -0.50      1.02 o 
   1   5   1      101.60      136.66      2.29 o 
   2   5   1       93.06       98.63      2.33 o 
   3   5   1       30.77       39.31      2.06 o 
   4   5   1      109.53      109.12      5.43 o 
   5   5   1     1133.32     1107.35      9.66 o 
   6   5   1      774.33      728.50      8.36 o 
   7   5   1      647.78      615.21      7.80 o 
   8   5   1      200.96      206.32      4.65 o 
   9   5   1      463.20      461.64      7.19 o 
  10   5   1        2.63        3.42      1.98 o 
  11   5   1      385.53      369.18      6.90 o 
  12   5   1       84.46       80.19      5.30 o 
  13   5   1      147.77      127.72      6.51 o 
  14   5   1       18.21       16.39      4.80 o 
  15   5   1        2.73       12.99      4.30 o 
 -15   6   1        3.07       -4.01      3.74 o 
 -14   6   1        2.39       -0.34      5.31 o 
 -13   6   1        2.36        2.36      3.27 o 
 -12   6   1       10.68       12.83      2.60 o 
 -11   6   1       89.73       91.75      3.97 o 
 -10   6   1       24.57       21.26      2.56 o 
  -9   6   1     1879.87     1943.97     20.92 o 
  -8   6   1       88.14       88.49      3.45 o 
  -7   6   1      966.11      998.93     10.72 o 
  -6   6   1       31.37       30.66      2.26 o 
  -5   6   1       15.97       25.52      2.30 o 
  -4   6   1        3.13        4.56      1.67 o 
  -3   6   1       89.59       84.76      2.48 o 
  -2   6   1       17.32       17.35      2.14 o 
  -1   6   1       59.26       48.58      1.72 o 
   0   6   1      275.47      269.24      5.45 o 
   1   6   1      262.89      249.03      3.36 o 
   2   6   1      323.79      326.71      4.63 o 
   3   6   1     2120.40     2221.69     16.64 o 
   4   6   1       14.61       12.40      1.46 o 
   5   6   1        3.05       26.02      2.18 o 
   6   6   1       66.51       74.76      3.05 o 
   7   6   1     1098.59     1115.23     11.90 o 
   8   6   1      265.73      234.89      5.23 o 
   9   6   1      899.37      941.28     12.81 o 
  10   6   1       40.29       40.96      3.52 o 
  11   6   1      121.41      120.15      6.12 o 
  12   6   1       10.96        9.04      3.37 o 
  13   6   1       39.53       43.80      6.11 o 
  14   6   1        3.15       -2.54      3.21 o 
 -14   7   1        0.15        5.04      4.06 o 
 -13   7   1        0.21       -2.81      3.29 o 
 -12   7   1        1.84        3.60      3.18 o 
 -11   7   1        0.13        3.25      2.88 o 
 -10   7   1       33.38       31.76      2.87 o 
  -9   7   1       86.33       97.52      4.04 o 
  -8   7   1        2.90       -1.49      2.47 o 
  -7   7   1        7.54        7.10      2.97 o 
  -6   7   1       65.66       77.12      3.14 o 
  -5   7   1       54.73       74.72      3.04 o 
  -4   7   1       56.99       59.42      2.37 o 
  -3   7   1       15.54       22.82      1.70 o 
  -2   7   1       87.88       70.22      2.44 o 
  -1   7   1        8.11        8.79      1.22 o 
   0   7   1        2.35        2.74      1.11 o 
   1   7   1      247.57      263.39      3.75 o 
   2   7   1       23.58       22.70      1.67 o 
   3   7   1       45.26       50.96      2.21 o 
   4   7   1      299.79      301.93      4.68 o 
   5   7   1        1.48        2.98      1.38 o 
   6   7   1       16.28       13.68      2.81 o 
   7   7   1     1628.60     1683.16     18.44 o 
   8   7   1      131.22      145.59      5.45 o 
   9   7   1      387.45      410.59      8.36 o 
  10   7   1       23.33       25.77      3.32 o 
  11   7   1      176.16      160.81      6.11 o 
  12   7   1        7.85        3.60      2.89 o 
  13   7   1       59.67       44.27      4.74 o 
  14   7   1        0.04       -3.00      3.30 o 
 -14   8   1        2.21        3.50      4.18 o 
 -13   8   1        6.25        2.41      3.44 o 
 -12   8   1        2.45       -1.77      2.99 o 
 -11   8   1       28.56       38.44      4.40 o 
 -10   8   1       15.45       14.27      3.70 o 
  -9   8   1      131.95      144.08      7.92 o 
  -8   8   1       20.68       22.33      3.56 o 
  -7   8   1      113.19      121.99      6.16 o 
  -6   8   1       13.09       16.29      3.97 o 
  -5   8   1        2.66        7.24      2.02 o 
  -4   8   1       20.95       22.57      1.99 o 
  -3   8   1        6.23        9.52      1.63 o 
  -2   8   1        8.02       36.13      3.79 o 
  -1   8   1      264.42      264.78      4.10 o 
   0   8   1       31.66       48.28      2.33 o 
   1   8   1      632.39      625.88      7.09 o 
   2   8   1       54.26       72.70      3.93 o 
   3   8   1       21.68       25.78      2.23 o 
   4   8   1       39.22       46.97      2.78 o 
   5   8   1       47.97       53.55      4.31 o 
   6   8   1       95.49       96.36      4.39 o 
   7   8   1       12.87       42.90      3.62 o 
   8   8   1       18.05       14.35      3.08 o 
   9   8   1        2.35        6.02      2.79 o 
  10   8   1       40.56       36.47      3.74 o 
  11   8   1        0.16       -3.13      2.60 o 
  12   8   1       14.05       16.40      4.10 o 
  13   8   1       35.74       50.33      6.28 o 
 -13   9   1       58.92       62.93      7.55 o 
 -12   9   1        4.85        2.54      3.48 o 
 -11   9   1       29.55       22.01      4.22 o 
 -10   9   1       13.46       11.80      4.68 o 
  -9   9   1       19.00       19.27      3.92 o 
  -8   9   1       51.60       59.08      5.02 o 
  -7   9   1        5.84       -1.52      2.93 o 
  -6   9   1      242.25      250.06      7.96 o 
  -5   9   1      238.66      232.53      6.09 o 
  -4   9   1      318.91      320.75      6.06 o 
  -3   9   1       36.68       36.38      2.72 o 
  -2   9   1       98.11      105.52      3.35 o 
  -1   9   1       68.44       69.91      2.86 o 
   0   9   1        0.04       -1.54      1.19 o 
   1   9   1       42.94       42.96      2.42 o 
   2   9   1       77.14       79.55      3.41 o 
   3   9   1       66.91       74.00      3.62 o 
   4   9   1      159.56      154.96      4.53 o 
   5   9   1      112.64      129.70      5.00 o 
   6   9   1        3.13        3.04      2.92 o 
   7   9   1      245.80      260.66      6.92 o 
   8   9   1        0.18        2.59      2.74 o 
   9   9   1      165.95      150.81      7.03 o 
  10   9   1       41.96       41.51      4.92 o 
  11   9   1        0.74       -4.24      3.37 o 
  12   9   1        5.08        7.84      4.09 o 
 -12  10   1        5.31        8.68      4.48 o 
 -11  10   1        1.12       -3.03      3.54 o 
 -10  10   1        4.51       -2.86      3.44 o 
  -9  10   1       36.19       27.36      4.64 o 
  -8  10   1        7.40        1.40      3.30 o 
  -7  10   1        0.10        0.75      4.91 o 
  -6  10   1        6.40        1.31      3.11 o 
  -5  10   1       10.60        9.16      3.31 o 
  -4  10   1        2.21       -0.26      2.72 o 
  -3  10   1       31.86       37.92      3.03 o 
  -2  10   1        4.69        1.88      2.11 o 
  -1  10   1        9.75        7.87      2.00 o 
   0  10   1        6.91       16.22      2.47 o 
   1  10   1      202.17      200.77      4.61 o 
   2  10   1        4.35        7.65      2.30 o 
   3  10   1      245.98      280.01      5.95 o 
   4  10   1        0.26        0.52      2.79 o 
   5  10   1        0.82        0.34      3.31 o 
   6  10   1       41.63       34.24      4.39 o 
   7  10   1       21.62       31.07      4.45 o 
   8  10   1        0.18        7.59      3.72 o 
   9  10   1      416.55      386.76     13.23 o 
  10  10   1       87.21       83.68      6.40 o 
  11  10   1       13.57       25.04      6.23 o 
 -10  11   1        5.81       -0.47      3.69 o 
  -9  11   1       23.89       18.02      4.52 o 
  -8  11   1       43.74       42.02      7.25 o 
  -7  11   1      210.25      222.19      8.32 o 
  -6  11   1      304.32      322.66     11.82 o 
  -5  11   1       24.44       29.95      4.35 o 
  -4  11   1      348.86      366.73     10.51 o 
  -3  11   1        6.22        2.47      2.94 o 
  -2  11   1      233.32      259.73      9.45 o 
  -1  11   1       13.42       16.88      3.27 o 
   0  11   1        0.11       -3.46      2.63 o 
   1  11   1       34.12       32.34      4.56 o 
   2  11   1      113.41      118.01      8.25 o 
   3  11   1       35.14       34.65      6.20 o 
   4  11   1      170.52      189.52      9.57 o 
   5  11   1        3.51        0.01      3.18 o 
   6  11   1       24.84       25.34      4.38 o 
   7  11   1       11.52       17.26      5.45 o 
   8  11   1        3.57        2.17      4.00 o 
   9  11   1       87.86       93.52      6.75 o 
  -8  12   1        3.08        5.37      3.92 o 
  -7  12   1        7.27        5.73      3.90 o 
  -6  12   1        4.57        9.78      4.17 o 
  -5  12   1       13.95       19.97      4.64 o 
  -4  12   1       64.99       75.07      7.26 o 
  -3  12   1        1.00       12.73      5.70 o 
  -2  12   1       43.01       44.55      6.98 o 
  -1  12   1       22.12       21.69      6.26 o 
   0  12   1       53.65       57.72     10.20 o 
   1  12   1       32.02       30.65      5.45 o 
   2  12   1       56.01       58.31      7.16 o 
   3  12   1        0.02       -3.55      4.72 o 
   4  12   1       12.53        4.37      9.06 o 
   5  12   1        0.04       -4.05      7.65 o 
   6  12   1        8.50        7.03      9.13 o 
   7  12   1       14.35        8.10      5.63 o 
   8  12   1       28.21       27.34      6.73 o 
  -6  13   1        2.45       16.12      9.58 o 
  -5  13   1       13.72       20.95      9.51 o 
  -4  13   1       37.33       77.17     12.68 o 
  -3  13   1       15.70       29.42     10.06 o 
  -2  13   1       12.59       24.86      7.03 o 
  -1  13   1        2.77       11.97     10.33 o 
   0  13   1        0.69       -1.20      5.87 o 
   1  13   1        0.03       -8.18      5.45 o 
   2  13   1       16.13       16.54      9.78 o 
   3  13   1        5.40        5.72      9.44 o 
   4  13   1        0.90        6.86      5.56 o 
   5  13   1        2.30       -3.07      5.26 o 
 -17   0   2       50.01       57.13      6.82 o 
 -16   0   2      105.01      113.24      8.12 o 
 -15   0   2        1.06       -0.90      3.74 o 
 -14   0   2        0.05       -4.59      3.06 o 
 -13   0   2       13.84       12.28      3.85 o 
 -12   0   2      205.63      206.38     10.89 o 
 -11   0   2       71.12       78.10      5.34 o 
 -10   0   2      810.43     1005.26     17.17 o 
  -9   0   2        3.11        6.00      1.82 o 
  -8   0   2     1404.50     1570.43     20.87 o 
  -7   0   2       12.44       11.73      1.41 o 
  -6   0   2     2444.03     2487.21     24.52 o 
  -5   0   2        0.24       -1.25      0.83 o 
  -4   0   2     1020.69     1048.98     20.49 o 
  -3   0   2       18.72       20.63      1.10 o 
  -2   0   2      126.23      121.71      2.07 o 
  -1   0   2      615.32      549.06     10.61 o 
   0   0   2    73684.57    62252.42   1116.31 o 
   1   0   2      216.19      202.09      3.69 o 
   2   0   2     2248.13     2040.62     19.45 o 
   3   0   2      388.51      319.63      4.74 o 
   4   0   2      103.94      128.40      2.95 o 
   5   0   2       26.87       42.58      2.45 o 
   6   0   2     2052.88     2167.70     22.29 o 
   7   0   2       18.50       27.91      2.15 o 
   8   0   2      327.58      290.45     10.04 o 
   9   0   2      634.89      612.94     12.63 o 
  10   0   2     1619.35     1700.04     25.76 o 
  11   0   2      271.61      249.47      8.84 o 
  12   0   2      528.31      597.77     17.12 o 
  13   0   2       94.28       92.82      6.92 o 
  14   0   2      799.94      768.66     20.50 o 
  15   0   2        8.32        4.56      6.65 o 
  16   0   2        7.77        0.63      6.37 o 
 -17   1   2       11.11        5.83      3.39 o 
 -16   1   2        2.43        1.31      3.14 o 
 -15   1   2       19.38       14.79      3.24 o 
 -14   1   2        6.45        5.15      2.74 o 
 -13   1   2        3.84        5.33      2.40 o 
 -12   1   2      168.94      167.96      5.29 o 
 -11   1   2       17.41       18.01      2.38 o 
 -10   1   2      245.68      277.59      4.86 o 
  -9   1   2      175.05      180.64      3.79 o 
  -8   1   2      449.50      450.84      5.78 o 
  -7   1   2        8.34        9.68      1.67 o 
  -6   1   2       77.94      139.68      2.79 o 
  -5   1   2        0.57        0.09      0.84 o 
  -4   1   2     9865.73     9928.09     67.79 o 
  -3   1   2       87.89       78.55      3.43 o 
  -2   1   2       37.30       58.79      1.27 o 
  -1   1   2     1600.38     1402.54     25.47 o 
   0   1   2      125.50      116.41      1.88 o 
   1   1   2     1857.21     1629.50     16.36 o 
   2   1   2     4862.04     4673.15     29.98 o 
   3   1   2      117.54      105.03      1.93 o 
   4   1   2      408.60      391.51      4.01 o 
   5   1   2       61.19       66.36      1.90 o 
   6   1   2       45.78       48.17      1.72 o 
   7   1   2      102.10       93.75      2.44 o 
   8   1   2      449.26      451.74      6.18 o 
   9   1   2        2.37        1.92      1.40 o 
  10   1   2       66.61       69.56      3.57 o 
  11   1   2      241.93      233.24      6.14 o 
  12   1   2        5.93        9.07      2.75 o 
  13   1   2      362.24      336.79     10.16 o 
  14   1   2      145.38      157.75      6.13 o 
  15   1   2      164.80      165.20      6.50 o 
  16   1   2       76.85       63.51      4.98 o 
 -17   2   2       14.59       12.81      3.60 o 
 -16   2   2       38.49       46.09      4.35 o 
 -15   2   2        1.12       -1.70      2.65 o 
 -14   2   2       91.23      105.44      5.06 o 
 -13   2   2        0.07       -3.01      2.01 o 
 -12   2   2       61.06       71.03      3.90 o 
 -11   2   2       97.04      103.81      4.19 o 
 -10   2   2       65.31       78.69      3.08 o 
  -9   2   2       56.61       61.75      2.53 o 
  -8   2   2     1656.18     1818.40     15.61 o 
  -7   2   2       26.48       27.54      1.68 o 
  -6   2   2     3402.18     3638.48     27.01 o 
  -5   2   2       28.05       27.25      2.47 o 
  -4   2   2      435.58      427.64      4.12 o 
  -3   2   2      498.93      510.24      8.78 o 
  -2   2   2    46654.12    45428.88    312.40 o 
  -1   2   2        2.91        1.99      0.70 o 
   0   2   2       21.84       80.55      3.41 o 
   1   2   2        0.72       -0.99      0.66 o 
   2   2   2        5.39       29.20      2.48 o 
   3   2   2      314.35      302.27      3.35 o 
   4   2   2     1686.91     1822.24     13.17 o 
   5   2   2      182.23      183.07      2.79 o 
   6   2   2        3.12        1.07      0.87 o 
   7   2   2       22.52       14.03      1.57 o 
   8   2   2       39.22       54.70      2.50 o 
   9   2   2       15.28       19.88      2.02 o 
  10   2   2      102.06       92.97      4.04 o 
  11   2   2       47.32       49.73      3.50 o 
  12   2   2     1315.48     1290.79     23.05 o 
  13   2   2        0.16       -2.10      2.46 o 
  14   2   2        4.76        3.19      2.84 o 
  15   2   2       14.50       13.43      3.41 o 
 -17   3   2       21.42       14.30      3.80 o 
 -16   3   2      119.18      106.91      5.67 o 
 -15   3   2      101.24       88.52      5.03 o 
 -14   3   2        5.84        5.64      2.77 o 
 -13   3   2      150.21      124.83      5.14 o 
 -12   3   2      354.96      363.89      7.52 o 
 -11   3   2      407.92      405.31      6.63 o 
 -10   3   2      571.81      572.34      7.96 o 
  -9   3   2       16.24       12.10      1.88 o 
  -8   3   2        4.14        3.43      1.24 o 
  -7   3   2       10.64       12.71      1.46 o 
  -6   3   2      475.73      550.37      7.87 o 
  -5   3   2        9.68       11.59      0.99 o 
  -4   3   2      191.24      216.03      4.07 o 
  -3   3   2      561.26      497.15     15.36 o 
  -2   3   2    25945.59    25897.40    178.58 o 
  -1   3   2      780.11      699.20      8.28 o 
   0   3   2      159.03      137.45      2.72 o 
   1   3   2     1386.27     1233.52     14.06 o 
   2   3   2     9490.12     9552.34     60.25 o 
   3   3   2     2316.22     2283.74     15.99 o 
   4   3   2      181.89      169.64      2.69 o 
   5   3   2      155.80      145.47      2.75 o 
   6   3   2       97.70       80.41      2.77 o 
   7   3   2        1.77        0.97      1.60 o 
   8   3   2        3.13        7.65      1.56 o 
   9   3   2        3.09        4.18      1.63 o 
  10   3   2      662.37      675.02      8.91 o 
  11   3   2        0.57       -2.77      1.85 o 
  12   3   2       25.55       25.58      3.26 o 
  13   3   2        0.32        3.80      3.03 o 
  14   3   2       39.02       42.55      4.72 o 
  15   3   2        0.83        0.90      3.51 o 
 -16   4   2       26.20       36.68      4.18 o 
 -15   4   2        3.57        7.42      3.00 o 
 -14   4   2      103.14      122.72      5.45 o 
 -13   4   2      127.07      117.14      5.07 o 
 -12   4   2        2.27        2.24      2.73 o 
 -11   4   2       13.69       13.00      2.24 o 
 -10   4   2      267.70      260.54      5.24 o 
  -9   4   2       52.43       54.09      2.63 o 
  -8   4   2      110.59      108.15      3.44 o 
  -7   4   2       18.59       16.26      1.60 o 
  -6   4   2      324.45      294.94      4.56 o 
  -5   4   2        4.48        8.47      4.58 o 
  -4   4   2     1217.16     1370.25     11.44 o 
  -3   4   2        1.92        2.91      0.78 o 
  -2   4   2      361.63      381.27      6.62 o 
  -1   4   2      113.71      123.38      2.33 o 
   0   4   2       80.04      103.18      2.02 o 
   1   4   2       21.33       23.67      1.13 o 
   2   4   2      816.05      775.58      7.30 o 
   3   4   2      167.46      157.85      2.69 o 
   4   4   2      256.44      233.30      3.41 o 
   5   4   2       10.00       10.66      1.57 o 
   6   4   2     1286.73     1361.74     12.64 o 
   7   4   2       10.25       11.40      1.65 o 
   8   4   2       10.11        6.78      1.66 o 
   9   4   2      160.75      154.03      4.29 o 
  10   4   2      194.95      182.90      4.84 o 
  11   4   2      377.96      332.86      7.57 o 
  12   4   2        1.99       -3.54      3.22 o 
  13   4   2        0.24       -2.06      2.88 o 
  14   4   2      138.39      130.70      8.57 o 
  15   4   2        0.00       -2.74      3.32 o 
 -16   5   2       36.48       44.35      5.29 o 
 -15   5   2      144.94      152.67     11.13 o 
 -14   5   2       98.14       98.67      5.03 o 
 -13   5   2      215.70      191.39      6.11 o 
 -12   5   2       94.61       99.68      5.43 o 
 -11   5   2       35.95       18.92      2.50 o 
 -10   5   2     1182.15     1173.60     12.60 o 
  -9   5   2       61.42       66.25      2.96 o 
  -8   5   2       16.55       22.96      2.01 o 
  -7   5   2       23.67       21.39      1.89 o 
  -6   5   2     1888.15     1670.08     14.68 o 
  -5   5   2        7.74       10.70      1.27 o 
  -4   5   2     3897.97     4263.28     31.17 o 
  -3   5   2        1.69        0.00      0.86 o 
  -2   5   2      340.16      298.59      3.78 o 
  -1   5   2      497.48      489.96      4.70 o 
   0   5   2        0.97        0.04      0.80 o 
   1   5   2     1006.39      951.37      8.08 o 
   2   5   2      397.57      382.27      4.45 o 
   3   5   2      269.77      228.20      3.52 o 
   4   5   2     6710.84     7073.05     46.23 o 
   5   5   2      410.87      389.36      4.95 o 
   6   5   2      503.79      586.38      7.40 o 
   7   5   2        2.17        0.69      1.47 o 
   8   5   2        0.88        4.82      2.29 o 
   9   5   2       14.99        9.40      2.53 o 
  10   5   2       37.95       37.39      3.40 o 
  11   5   2       18.29       21.31      3.09 o 
  12   5   2        6.48        4.04      3.08 o 
  13   5   2       33.74       36.24      5.70 o 
  14   5   2        1.15        3.88      3.45 o 
 -15   6   2       28.33       24.34      5.14 o 
 -14   6   2       24.95       21.34      3.94 o 
 -13   6   2        0.00       -2.63      2.59 o 
 -12   6   2      543.31      523.37     15.26 o 
 -11   6   2        1.06        2.25      2.02 o 
 -10   6   2       37.20       42.00      2.94 o 
  -9   6   2       57.14       52.20      3.25 o 
  -8   6   2        0.61       -2.46      1.80 o 
  -7   6   2      111.83      115.54      3.51 o 
  -6   6   2        0.20        1.34      1.15 o 
  -5   6   2        5.62        5.09      1.23 o 
  -4   6   2     1146.19     1033.11      9.22 o 
  -3   6   2       51.21       53.87      2.28 o 
  -2   6   2      736.45      788.47      7.43 o 
  -1   6   2       39.21       36.07      1.57 o 
   0   6   2     1342.83     1444.96     12.87 o 
   1   6   2       27.42       30.47      1.63 o 
   2   6   2      634.53      670.58      7.89 o 
   3   6   2      274.70      271.14      4.11 o 
   4   6   2     3889.36     3789.46     26.53 o 
   5   6   2     1103.00     1068.94     10.12 o 
   6   6   2        0.12        0.94      1.77 o 
   7   6   2       27.30       26.58      2.78 o 
   8   6   2       31.02       34.06      3.35 o 
   9   6   2        2.79        1.71      2.44 o 
  10   6   2       39.03       43.96      3.66 o 
  11   6   2        7.05        2.48      2.67 o 
  12   6   2       22.46       30.97      4.30 o 
  13   6   2       44.40       40.83      4.67 o 
  14   6   2       51.71       54.07      5.37 o 
 -15   7   2       19.02       22.65      6.30 o 
 -14   7   2       58.62       68.45      6.70 o 
 -13   7   2       21.12       20.53      3.87 o 
 -12   7   2       61.98       61.82      4.25 o 
 -11   7   2       35.77       30.71      3.40 o 
 -10   7   2        9.88       10.20      2.66 o 
  -9   7   2        0.18        0.98      2.40 o 
  -8   7   2       10.83        6.24      2.42 o 
  -7   7   2        8.33        5.12      1.79 o 
  -6   7   2      131.23      160.04      4.00 o 
  -5   7   2        1.77        2.22      1.32 o 
  -4   7   2      321.87      390.30      5.22 o 
  -3   7   2        0.00       -0.95      1.13 o 
  -2   7   2      208.03      258.02      4.08 o 
  -1   7   2        5.44        9.57      1.24 o 
   0   7   2       85.18       74.07      2.33 o 
   1   7   2       49.38       65.17      2.69 o 
   2   7   2      577.58      560.37      6.35 o 
   3   7   2       31.10       27.14      2.02 o 
   4   7   2      188.36      202.02      4.49 o 
   5   7   2      110.45      115.54      4.26 o 
   6   7   2      391.96      395.41      7.58 o 
   7   7   2        2.25        3.64      2.47 o 
   8   7   2     1605.32     1634.98     18.69 o 
   9   7   2      110.57      113.54      5.08 o 
  10   7   2      182.19      171.98      6.02 o 
  11   7   2        2.85        1.76      2.75 o 
  12   7   2       54.07       60.92      4.58 o 
  13   7   2       39.23       29.28      4.56 o 
 -14   8   2        2.96        8.71      4.48 o 
 -13   8   2        0.31       -0.43      4.79 o 
 -12   8   2       28.55       30.30      4.31 o 
 -11   8   2      103.47      100.69      5.92 o 
 -10   8   2       33.70       31.04      3.91 o 
  -9   8   2      303.60      284.05      7.13 o 
  -8   8   2      105.03       98.47      5.91 o 
  -7   8   2       63.41       60.04      3.81 o 
  -6   8   2       69.03       61.56      3.62 o 
  -5   8   2        0.09        0.04      1.68 o 
  -4   8   2       67.90       81.54      3.27 o 
  -3   8   2       48.81       46.46      2.29 o 
  -2   8   2      825.31      904.74      8.97 o 
  -1   8   2      156.04      143.28      3.14 o 
   0   8   2       88.68       83.02      2.37 o 
   1   8   2       74.37       71.68      2.70 o 
   2   8   2      423.29      450.03      6.70 o 
   3   8   2      390.83      369.87      6.16 o 
   4   8   2      251.32      266.97      5.32 o 
   5   8   2      268.50      252.45      6.17 o 
   6   8   2      301.89      301.06      7.47 o 
   7   8   2      635.13      615.50     10.30 o 
   8   8   2       73.55       95.42      4.82 o 
   9   8   2      106.63       96.88      4.97 o 
  10   8   2       91.32      109.23      5.40 o 
  11   8   2       11.02        7.11      3.10 o 
  12   8   2       89.10       89.04      5.32 o 
  13   8   2       18.11       11.44      4.06 o 
 -13   9   2       19.32       19.95      4.38 o 
 -12   9   2        1.86       -1.15      3.40 o 
 -11   9   2        3.02        5.22      3.48 o 
 -10   9   2       24.44       16.22      4.21 o 
  -9   9   2       53.00       47.26      5.10 o 
  -8   9   2        0.04       -2.46      2.49 o 
  -7   9   2        0.60       -2.76      2.30 o 
  -6   9   2       39.23       39.92      3.43 o 
  -5   9   2        3.45       10.19      2.54 o 
  -4   9   2        2.25       10.09      2.92 o 
  -3   9   2        7.02        2.46      1.96 o 
  -2   9   2        0.70       -0.13      1.80 o 
  -1   9   2        1.73        0.03      2.24 o 
   0   9   2        0.05       -1.19      1.92 o 
   1   9   2       17.86       16.44      2.18 o 
   2   9   2       27.04       21.93      2.36 o 
   3   9   2       16.49       15.86      2.72 o 
   4   9   2       28.56       33.33      3.58 o 
   5   9   2        6.90        7.26      2.59 o 
   6   9   2     1247.47     1301.67     19.03 o 
   7   9   2      208.32      200.98      6.39 o 
   8   9   2      189.67      176.77      6.22 o 
   9   9   2        0.08       -0.24      3.77 o 
  10   9   2      355.82      326.55      9.66 o 
  11   9   2        5.79        8.21      4.59 o 
  12   9   2       79.46       78.24      6.29 o 
 -12  10   2        0.55        0.88      6.61 o 
 -11  10   2       31.35       24.92      4.60 o 
 -10  10   2        0.11       -4.99      3.33 o 
  -9  10   2       21.97       21.40      4.15 o 
  -8  10   2      106.21      112.90      6.39 o 
  -7  10   2       82.76       94.96      5.83 o 
  -6  10   2      172.54      185.68      6.09 o 
  -5  10   2        0.42        1.51      3.77 o 
  -4  10   2       66.14       74.24      3.77 o 
  -3  10   2       57.88       62.14      5.05 o 
  -2  10   2        7.83        3.91      2.30 o 
  -1  10   2        2.14       -2.91      2.11 o 
   0  10   2      381.94      388.92      7.05 o 
   1  10   2        0.07       -3.01      2.01 o 
   2  10   2        8.42        4.66      2.63 o 
   3  10   2       93.00       99.51      4.72 o 
   4  10   2        6.97        3.11      2.56 o 
   5  10   2      102.79       95.15      4.79 o 
   6  10   2       66.07       72.76      4.54 o 
   7  10   2        0.44        0.31      3.43 o 
   8  10   2        0.80       -3.47      5.17 o 
   9  10   2       27.20       29.00      7.15 o 
  10  10   2      116.76      112.66     11.30 o 
 -10  11   2        0.02        2.78      3.97 o 
  -9  11   2        1.40        6.35      4.01 o 
  -8  11   2       43.03       33.41      4.66 o 
  -7  11   2        0.57       -5.01      3.34 o 
  -6  11   2      543.03      567.11     23.22 o 
  -5  11   2       16.37       17.71      4.08 o 
  -4  11   2      159.07      196.65      9.35 o 
  -3  11   2        4.90        4.53      3.05 o 
  -2  11   2       59.33       67.54      6.06 o 
  -1  11   2        1.73       -3.89      2.59 o 
   0  11   2        3.20        0.08      4.09 o 
   1  11   2       22.33       22.26      3.07 o 
   2  11   2      148.36      152.47      6.81 o 
   3  11   2        2.34       -2.37      3.21 o 
   4  11   2       29.35       28.61      5.76 o 
   5  11   2        7.03        0.56      6.72 o 
   6  11   2        1.75       -5.94      4.42 o 
   7  11   2       18.23       19.85      5.91 o 
   8  11   2      279.80      260.03     17.50 o 
   9  11   2       39.75       41.47      6.17 o 
  -8  12   2        0.09        5.78      3.82 o 
  -7  12   2        1.63        2.65      4.70 o 
  -6  12   2       28.52       30.52      8.89 o 
  -5  12   2        0.13       -0.28      4.80 o 
  -4  12   2      138.48      149.26      9.13 o 
  -3  12   2        9.24       14.45      4.32 o 
  -2  12   2        5.93        8.06      4.24 o 
  -1  12   2       13.26        8.41      3.49 o 
   0  12   2      140.96      134.99      6.88 o 
   1  12   2        3.82        8.41      4.18 o 
   2  12   2       26.19       23.20      4.05 o 
   3  12   2        9.82       10.25      5.25 o 
   4  12   2       49.07       41.50      7.79 o 
   5  12   2        5.38        2.94      7.03 o 
   6  12   2       16.56        8.96     11.64 o 
   7  12   2        2.06        5.48      5.41 o 
  -6  13   2        4.36        4.82      8.82 o 
  -5  13   2        1.22       15.16      9.30 o 
  -4  13   2      579.84      618.37     25.91 o 
  -3  13   2       12.44       11.02      9.37 o 
  -2  13   2       85.39       80.75      8.69 o 
  -1  13   2        6.68        3.32      6.24 o 
   0  13   2        0.69        7.22      6.96 o 
   1  13   2        3.75        6.06      6.27 o 
   2  13   2      262.21      272.10     11.86 o 
   3  13   2        0.42       -2.34      4.06 o 
   4  13   2       31.10       35.54      9.58 o 
   5  13   2        1.60        1.64      5.99 o 
 -17   1   3        0.38        0.97      2.97 o 
 -16   1   3       47.38       47.53      4.40 o 
 -15   1   3      193.40      191.22      8.75 o 
 -14   1   3        0.23        0.40      2.46 o 
 -13   1   3      172.22      184.97      5.75 o 
 -12   1   3       20.87       18.95      3.48 o 
 -11   1   3      417.83      436.38      7.61 o 
 -10   1   3       28.76       33.77      2.11 o 
  -9   1   3        0.37        2.13      1.15 o 
  -8   1   3      477.29      490.75      6.08 o 
  -7   1   3      115.74       97.84      2.64 o 
  -6   1   3     1263.91     1227.85     13.19 o 
  -5   1   3      275.44      285.87      4.06 o 
  -4   1   3     1758.02     1630.56     11.56 o 
  -3   1   3    12329.97    12097.60     75.64 o 
  -2   1   3      155.07      132.17      3.47 o 
  -1   1   3      942.56      900.09      8.35 o 
   0   1   3       12.29        6.84      1.04 o 
   1   1   3      251.25      225.20      4.92 o 
   2   1   3      233.13      191.01      2.39 o 
   3   1   3      112.61       92.80      1.79 o 
   4   1   3        3.34        6.29      1.12 o 
   5   1   3     5872.21     6334.23     41.22 o 
   6   1   3        1.44        1.49      0.91 o 
   7   1   3        8.62        7.17      1.22 o 
   8   1   3       15.98       16.14      1.72 o 
   9   1   3       74.62       78.46      3.55 o 
  10   1   3       46.46       46.75      3.23 o 
  11   1   3      137.08      118.85      5.59 o 
  12   1   3        5.35       -3.56      2.37 o 
  13   1   3      268.34      245.65      7.07 o 
  14   1   3        0.13       -2.23      3.67 o 
  15   1   3       31.45       45.66      6.71 o 
 -17   2   3        5.85        2.21      3.80 o 
 -16   2   3        1.49       -0.84      2.92 o 
 -15   2   3       19.40       18.54      4.33 o 
 -14   2   3        0.88       -2.26      2.43 o 
 -13   2   3       82.88       88.53      4.43 o 
 -12   2   3       41.44       38.11      3.18 o 
 -11   2   3     1276.22     1296.15     14.90 o 
 -10   2   3      557.79      566.67      8.17 o 
  -9   2   3        6.59       12.68      1.55 o 
  -8   2   3      540.52      574.41      6.86 o 
  -7   2   3       11.42       23.08      1.56 o 
  -6   2   3        0.00        4.64      0.85 o 
  -5   2   3       94.95      117.42      2.53 o 
  -4   2   3     2965.37     2786.68     18.83 o 
  -3   2   3    38864.52    37447.20    257.96 o 
  -2   2   3     3303.19     2858.30     36.59 o 
  -1   2   3      693.52      680.62      7.01 o 
   0   2   3     2335.27     1946.45     15.37 o 
   1   2   3        0.59        0.33      0.89 o 
   2   2   3      273.67      231.06      4.65 o 
   3   2   3      336.04      351.52      3.79 o 
   4   2   3       97.06      101.20      2.52 o 
   5   2   3     1003.42     1087.41      9.07 o 
   6   2   3       10.46       11.14      1.15 o 
   7   2   3       26.64       25.26      1.52 o 
   8   2   3       44.81       53.87      3.82 o 
   9   2   3      275.20      268.07      6.05 o 
  10   2   3      244.10      225.90      5.83 o 
  11   2   3      718.28      713.69     10.95 o 
  12   2   3       39.68       46.23      3.77 o 
  13   2   3       22.05       27.48      3.55 o 
  14   2   3        1.65       -3.03      4.03 o 
  15   2   3       44.62       49.02      5.25 o 
 -17   3   3        3.68        4.58      3.27 o 
 -16   3   3        7.36        5.25      3.97 o 
 -15   3   3       20.16       18.95      3.35 o 
 -14   3   3       11.68       10.01      2.87 o 
 -13   3   3      297.48      304.32      7.16 o 
 -12   3   3        3.78        4.66      2.26 o 
 -11   3   3       62.78       66.77      3.25 o 
 -10   3   3       75.18       80.19      3.13 o 
  -9   3   3       29.43       37.01      2.18 o 
  -8   3   3      275.28      276.73      4.65 o 
  -7   3   3       18.40       19.00      1.82 o 
  -6   3   3     1031.74     1028.85      8.59 o 
  -5   3   3      790.79      812.72      6.99 o 
  -4   3   3     1145.69     1109.40      9.77 o 
  -3   3   3     5488.15     5188.78     37.09 o 
  -2   3   3     1273.79     1089.12     14.35 o 
  -1   3   3     8046.62     7627.96     48.62 o 
   0   3   3        1.59       -1.12      0.81 o 
   1   3   3       55.38       62.74      1.87 o 
   2   3   3       50.99       41.87      1.70 o 
   3   3   3     1445.93     1363.33     10.45 o 
   4   3   3        0.01       -0.49      1.04 o 
   5   3   3      554.61      537.40      5.62 o 
   6   3   3       52.25       50.99      2.66 o 
   7   3   3      350.65      417.54      6.01 o 
   8   3   3       16.90       12.23      1.76 o 
   9   3   3       40.28       35.74      2.73 o 
  10   3   3       26.70       26.00      2.61 o 
  11   3   3        0.38       -0.68      2.19 o 
  12   3   3        5.14       -1.43      2.71 o 
  13   3   3        7.97        6.45      3.32 o 
  14   3   3       20.56       22.39      4.30 o 
  15   3   3       13.96       16.85      5.32 o 
 -16   4   3       39.75       40.37      5.07 o 
 -15   4   3       14.38       15.73      3.99 o 
 -14   4   3        1.49       -1.73      2.30 o 
 -13   4   3       80.71       93.44      4.60 o 
 -12   4   3      143.70      118.98      4.23 o 
 -11   4   3      576.63      578.02      8.18 o 
 -10   4   3       63.20       59.12      2.89 o 
  -9   4   3      240.84      233.02      5.80 o 
  -8   4   3       87.09       97.67      3.05 o 
  -7   4   3        1.97        1.51      1.12 o 
  -6   4   3        3.84        8.07      1.13 o 
  -5   4   3     7513.54     8430.78     59.70 o 
  -4   4   3      154.43      140.65      2.49 o 
  -3   4   3      278.33      268.70      3.29 o 
  -2   4   3      769.73      666.60      7.68 o 
  -1   4   3     2845.83     2656.67     23.79 o 
   0   4   3       18.51       23.70      2.96 o 
   1   4   3       30.75       38.97      1.37 o 
   2   4   3      289.71      271.07      4.40 o 
   3   4   3        0.01        1.76      0.82 o 
   4   4   3      208.58      181.38      3.81 o 
   5   4   3      343.95      327.40      4.77 o 
   6   4   3       95.38       91.61      3.74 o 
   7   4   3       66.66       75.38      2.91 o 
   8   4   3      137.18      134.22      3.87 o 
   9   4   3      364.09      356.23      7.29 o 
  10   4   3        0.51        0.07      2.23 o 
  11   4   3        5.53        5.06      4.99 o 
  12   4   3       25.19       25.02      3.77 o 
  13   4   3        6.84        6.19      3.45 o 
  14   4   3        1.16        2.59      3.35 o 
 -16   5   3        2.89        4.82      3.72 o 
 -15   5   3       50.47       39.26      4.71 o 
 -14   5   3        6.84        5.60      3.22 o 
 -13   5   3        8.76        7.43      3.15 o 
 -12   5   3       13.41        9.73      2.23 o 
 -11   5   3      301.00      300.99      7.36 o 
 -10   5   3        1.82        0.00      1.72 o 
  -9   5   3        4.07        2.68      1.52 o 
  -8   5   3        7.33        6.70      1.52 o 
  -7   5   3        8.09       10.72      1.51 o 
  -6   5   3        6.23       10.18      1.79 o 
  -5   5   3      112.55      108.67      2.67 o 
  -4   5   3      112.10      117.22      3.17 o 
  -3   5   3      245.73      244.64      3.52 o 
  -2   5   3       76.22       80.96      2.03 o 
  -1   5   3      429.27      498.83      4.77 o 
   0   5   3       23.76       22.14      1.27 o 
   1   5   3      198.51      203.47      4.82 o 
   2   5   3      162.63      169.39      2.89 o 
   3   5   3      456.04      517.62      5.58 o 
   4   5   3       82.47       71.48      2.31 o 
   5   5   3        0.81        2.17      1.34 o 
   6   5   3      283.00      282.59      4.99 o 
   7   5   3      119.64      138.44      4.62 o 
   8   5   3        6.95        7.33      2.36 o 
   9   5   3        6.42        4.39      3.76 o 
  10   5   3       14.82        8.64      2.72 o 
  11   5   3      233.13      243.31      6.98 o 
  12   5   3        3.42       -0.68      3.03 o 
  13   5   3       52.33       54.19      8.44 o 
  14   5   3        2.33        0.95      3.39 o 
 -15   6   3        2.05        4.54      3.61 o 
 -14   6   3        2.18       -0.32      3.04 o 
 -13   6   3       39.76       46.44      3.92 o 
 -12   6   3        0.14        1.66      2.45 o 
 -11   6   3        6.56        9.53      2.59 o 
 -10   6   3        1.39        0.84      2.24 o 
  -9   6   3      229.65      215.71      4.88 o 
  -8   6   3        0.47        1.19      1.46 o 
  -7   6   3       50.71       51.54      2.50 o 
  -6   6   3      175.29      168.06      3.41 o 
  -5   6   3       19.05       28.66      1.70 o 
  -4   6   3        0.38        0.65      1.08 o 
  -3   6   3     2433.09     2583.81     18.76 o 
  -2   6   3      504.26      516.26      5.61 o 
  -1   6   3      286.45      286.47      4.17 o 
   0   6   3     1287.15     1190.83      9.08 o 
   1   6   3     1016.34     1004.15      8.85 o 
   2   6   3      966.67      960.13      8.67 o 
   3   6   3        0.59       11.76      2.88 o 
   4   6   3       88.43       91.53      3.18 o 
   5   6   3      288.27      315.68      5.39 o 
   6   6   3        0.00       -0.81      1.78 o 
   7   6   3       28.89       29.00      3.00 o 
   8   6   3        0.85       -0.67      2.34 o 
   9   6   3      191.75      188.76      6.49 o 
  10   6   3        4.36        2.96      2.68 o 
  11   6   3       25.47       30.90      3.74 o 
  12   6   3        7.66        6.13      3.48 o 
  13   6   3      116.02      128.82      9.04 o 
 -15   7   3       15.40       13.12      4.85 o 
 -14   7   3        1.75       -1.24      2.97 o 
 -13   7   3       17.53        7.47      3.04 o 
 -12   7   3        9.93       10.16      2.93 o 
 -11   7   3        2.76       -0.79      2.82 o 
 -10   7   3      132.22      120.08      5.51 o 
  -9   7   3       37.05       30.11      3.18 o 
  -8   7   3        9.43        5.26      2.28 o 
  -7   7   3       13.02       16.51      2.51 o 
  -6   7   3       78.02       81.71      3.21 o 
  -5   7   3       86.58       97.70      3.43 o 
  -4   7   3       57.12       54.05      3.07 o 
  -3   7   3        5.30        8.95      1.39 o 
  -2   7   3       16.28       20.61      1.58 o 
  -1   7   3      185.79      176.67      3.13 o 
   0   7   3        8.43       10.94      1.47 o 
   1   7   3      107.06      107.26      3.17 o 
   2   7   3       53.27       64.05      4.24 o 
   3   7   3       33.20       49.92      2.55 o 
   4   7   3      434.05      436.16      6.58 o 
   5   7   3       19.89       12.48      2.55 o 
   6   7   3       24.18       23.92      3.26 o 
   7   7   3     1298.24     1306.46     18.24 o 
   8   7   3       88.29       92.97      5.01 o 
   9   7   3       60.99       67.05      4.35 o 
  10   7   3        7.84        4.18      3.45 o 
  11   7   3      204.94      197.76      6.73 o 
  12   7   3       11.82        8.63      3.74 o 
  13   7   3        0.50       -1.37      3.61 o 
 -14   8   3       16.66       22.19      5.02 o 
 -13   8   3       50.76       57.76      5.19 o 
 -12   8   3        3.08        3.75      2.80 o 
 -11   8   3       81.98       92.84      4.94 o 
 -10   8   3        0.26        2.52      2.56 o 
  -9   8   3        2.13        5.96      2.60 o 
  -8   8   3       73.02       71.77      4.17 o 
  -7   8   3        2.33        1.77      2.22 o 
  -6   8   3       11.00       13.63      2.59 o 
  -5   8   3       61.52       55.47      3.01 o 
  -4   8   3       19.96       15.63      2.38 o 
  -3   8   3        3.49        6.88      1.81 o 
  -2   8   3       50.73       61.36      2.88 o 
  -1   8   3      618.06      601.14      7.14 o 
   0   8   3      180.44      170.01      3.75 o 
   1   8   3       35.25       44.42      2.55 o 
   2   8   3      134.04      136.67      3.97 o 
   3   8   3      359.31      358.55      6.16 o 
   4   8   3       13.98       12.69      2.13 o 
   5   8   3       52.78       71.95      4.84 o 
   6   8   3        7.67        2.39      2.46 o 
   7   8   3        1.83        7.14      2.81 o 
   8   8   3       23.82       24.72      3.41 o 
   9   8   3        8.16        7.72      4.14 o 
  10   8   3        0.98       -0.75      2.74 o 
  11   8   3       64.96       77.43      5.31 o 
  12   8   3        9.32       12.10      3.59 o 
 -13   9   3        1.30        0.58      3.46 o 
 -12   9   3        0.98        1.69      3.45 o 
 -11   9   3      119.63      131.56      6.92 o 
 -10   9   3       29.30       34.43      3.84 o 
  -9   9   3       26.49       27.42      3.52 o 
  -8   9   3      206.44      202.78      6.29 o 
  -7   9   3        0.04       -2.31      2.32 o 
  -6   9   3      283.36      267.21      6.79 o 
  -5   9   3      377.84      386.94      6.87 o 
  -4   9   3      163.21      167.48      4.71 o 
  -3   9   3       27.57       38.70      2.84 o 
  -2   9   3       56.08       55.28      3.05 o 
  -1   9   3       18.60       16.11      2.39 o 
   0   9   3        0.09       -2.72      1.83 o 
   1   9   3       20.38       17.82      3.15 o 
   2   9   3        0.06        0.14      2.84 o 
   3   9   3        0.05       -1.41      1.85 o 
   4   9   3        1.19        0.29      2.22 o 
   5   9   3      220.77      219.59      6.30 o 
   6   9   3      174.16      155.66      5.80 o 
   7   9   3      555.45      542.97     11.45 o 
   8   9   3        1.12        2.34      2.86 o 
   9   9   3        6.87        6.99      3.21 o 
  10   9   3       75.96       72.24      4.97 o 
  11   9   3       53.69       59.62      4.88 o 
 -12  10   3        0.03        1.61      3.68 o 
 -11  10   3       12.48       11.48      4.05 o 
 -10  10   3        2.03        2.01      3.44 o 
  -9  10   3       11.87        6.20      3.67 o 
  -8  10   3        0.21        1.04      3.50 o 
  -7  10   3       72.31       72.59      4.51 o 
  -6  10   3        3.79        4.82      2.75 o 
  -5  10   3        3.15       11.09      2.91 o 
  -4  10   3       35.43       36.36      3.13 o 
  -3  10   3      244.05      258.46      8.12 o 
  -2  10   3       62.61       63.71      4.20 o 
  -1  10   3       32.16       22.85      2.93 o 
   0  10   3        6.00        8.19      2.45 o 
   1  10   3        0.43       -3.02      2.22 o 
   2  10   3       40.17       31.86      3.51 o 
   3  10   3       39.16       34.58      3.59 o 
   4  10   3        3.12       -3.91      2.89 o 
   5  10   3      114.43      107.23      6.15 o 
   6  10   3        0.20       -1.34      3.28 o 
   7  10   3      247.55      275.62      7.66 o 
   8  10   3        9.35        5.03      3.22 o 
   9  10   3      137.32      137.35      7.37 o 
  10  10   3       46.67       50.54      5.46 o 
 -10  11   3        0.51        6.36      3.95 o 
  -9  11   3        7.50        5.63      3.70 o 
  -8  11   3       27.63       27.42      4.41 o 
  -7  11   3       27.81       28.54      4.39 o 
  -6  11   3      286.10      290.19     17.57 o 
  -5  11   3        6.72        5.32      3.77 o 
  -4  11   3      222.20      228.93      7.04 o 
  -3  11   3       78.58       79.59      5.15 o 
  -2  11   3       75.59       89.71      5.04 o 
  -1  11   3       54.48       55.88      7.16 o 
   0  11   3        0.09       -3.24      2.45 o 
   1  11   3       56.27       57.81      4.53 o 
   2  11   3       15.36       11.70      3.94 o 
   3  11   3       13.08        7.22      3.61 o 
   4  11   3        2.59       -3.94      3.21 o 
   5  11   3       69.38       65.24      5.52 o 
   6  11   3        4.85       -0.90      5.00 o 
   7  11   3       25.29       17.41      7.20 o 
   8  11   3      106.18       95.00      8.64 o 
  -9  12   3        2.79        3.68      5.20 o 
  -8  12   3        1.97        4.49      4.87 o 
  -7  12   3        2.64       -2.68      5.01 o 
  -6  12   3        2.60       -0.26      4.87 o 
  -5  12   3       25.04       16.76      5.71 o 
  -4  12   3        7.48        5.16      4.90 o 
  -3  12   3        2.04       -2.82      3.29 o 
  -2  12   3        0.77       -3.58      3.15 o 
  -1  12   3        2.46        0.53      3.37 o 
   0  12   3       48.20       41.44      6.74 o 
   1  12   3       95.35       95.99      4.87 o 
   2  12   3        4.78        2.68      3.54 o 
   3  12   3        0.51        2.40     10.30 o 
   4  12   3       20.40        9.12      5.68 o 
   5  12   3       50.68       33.85      6.66 o 
   6  12   3        0.31       -4.87      4.95 o 
   7  12   3        0.49        0.72      5.42 o 
  -6  13   3        0.00       -6.34      7.17 o 
  -5  13   3       17.29       16.30      6.89 o 
  -4  13   3       13.94       21.52      6.61 o 
  -3  13   3       31.66       28.17      6.49 o 
  -2  13   3        0.85        1.31      6.33 o 
  -1  13   3       22.08       18.12     10.30 o 
   0  13   3        0.96       13.53      4.87 o 
   1  13   3       45.55       46.86      5.03 o 
   2  13   3        4.48       10.25      4.66 o 
   3  13   3        1.90        0.09      5.27 o 
   4  13   3        1.03        5.20      5.52 o 
 -17   0   4        9.14        6.39      4.64 o 
 -16   0   4      169.61      157.82     10.30 o 
 -15   0   4       22.43       21.41      4.91 o 
 -14   0   4      754.40      760.91     30.83 o 
 -13   0   4       22.14       23.73      4.23 o 
 -12   0   4     2371.80     2548.80     35.24 o 
 -11   0   4        4.11        7.20      2.72 o 
 -10   0   4     1712.98     1840.61     26.06 o 
  -9   0   4        5.23        8.74      1.65 o 
  -8   0   4     1796.27     2018.90     21.37 o 
  -7   0   4       20.94       24.07      1.79 o 
  -6   0   4       56.43       89.68      2.81 o 
  -5   0   4      136.02      116.25      2.94 o 
  -4   0   4     1041.15     1071.38     11.59 o 
  -3   0   4      417.23      382.51      5.22 o 
  -2   0   4     1899.62     1763.92     27.58 o 
  -1   0   4       77.50       65.77      2.02 o 
   0   0   4    13326.36    12717.86    139.07 o 
   1   0   4       53.46       55.34      2.36 o 
   2   0   4      286.63      304.92      4.75 o 
   3   0   4       33.99       30.74      1.75 o 
   4   0   4     1524.20     1577.80     16.90 o 
   5   0   4       34.99       29.77      2.06 o 
   6   0   4     2925.53     3178.81     31.76 o 
   7   0   4      673.35      672.96      9.87 o 
   8   0   4       86.04      106.28      5.37 o 
   9   0   4      151.60      143.14      7.23 o 
  10   0   4      745.94      702.43     20.39 o 
  11   0   4      448.94      413.74     11.77 o 
  12   0   4       15.85        2.16      3.81 o 
  13   0   4        0.02       -4.52      3.38 o 
  14   0   4        6.02       17.28      5.03 o 
  15   0   4        0.00        1.00      4.43 o 
 -17   1   4       13.52       15.30      3.74 o 
 -16   1   4       58.69       64.36      4.91 o 
 -15   1   4        3.28        0.97      2.78 o 
 -14   1   4       23.74       21.30      3.26 o 
 -13   1   4       52.79       49.48      3.63 o 
 -12   1   4       37.02       45.06      3.26 o 
 -11   1   4        1.20        1.08      1.62 o 
 -10   1   4     1989.94     2024.22     17.56 o 
  -9   1   4        8.63        9.84      1.15 o 
  -8   1   4      937.71     1094.80     10.45 o 
  -7   1   4        2.54        3.63      0.86 o 
  -6   1   4      703.29      763.70      6.71 o 
  -5   1   4      242.52      232.83      2.97 o 
  -4   1   4        7.45       29.27      1.38 o 
  -3   1   4      399.29      343.97      5.90 o 
  -2   1   4     4003.95     3837.04     27.52 o 
  -1   1   4      517.69      440.78      3.64 o 
   0   1   4        0.71        3.20      2.20 o 
   1   1   4        4.50        7.63      0.73 o 
   2   1   4     1013.06     1129.83      8.64 o 
   3   1   4      234.29      235.35      3.04 o 
   4   1   4      123.18      117.76      2.34 o 
   5   1   4      598.73      566.93      5.80 o 
   6   1   4        6.36        3.36      1.21 o 
   7   1   4       54.05       56.63      2.12 o 
   8   1   4      551.61      567.04      8.15 o 
   9   1   4       16.82       10.79      2.11 o 
  10   1   4      175.15      177.01      5.36 o 
  11   1   4       86.50       81.20      4.31 o 
  12   1   4        8.54        8.09      4.70 o 
  13   1   4      104.42      103.00      5.29 o 
  14   1   4        1.08       -1.31      3.28 o 
  15   1   4        7.65        8.96      4.07 o 
 -17   2   4       13.52       12.07      3.53 o 
 -16   2   4       18.15       15.93      3.59 o 
 -15   2   4        5.96        4.42      2.84 o 
 -14   2   4     1049.18     1048.30     14.29 o 
 -13   2   4        1.55        4.87      2.40 o 
 -12   2   4      392.08      394.77      7.64 o 
 -11   2   4       14.78       16.36      2.48 o 
 -10   2   4      102.26      118.50      3.46 o 
  -9   2   4        0.69       -1.07      1.06 o 
  -8   2   4     2139.76     2355.74     19.20 o 
  -7   2   4       66.02       67.85      2.80 o 
  -6   2   4      974.16     1108.90     10.01 o 
  -5   2   4      246.75      265.08      5.21 o 
  -4   2   4       26.54       30.45      1.28 o 
  -3   2   4      492.13      464.69      6.76 o 
  -2   2   4      102.50      111.99      4.21 o 
  -1   2   4      189.83      160.64      2.70 o 
   0   2   4      274.01      253.54      3.28 o 
   1   2   4       81.73       73.95      1.88 o 
   2   2   4      148.51      137.73      2.15 o 
   3   2   4        4.22        5.53      0.81 o 
   4   2   4     4742.59     5122.74     33.84 o 
   5   2   4       18.66       18.14      1.29 o 
   6   2   4      613.38      627.61      6.51 o 
   7   2   4        0.06       -0.57      1.17 o 
   8   2   4        4.93        3.67      1.50 o 
   9   2   4      110.19      112.25      4.91 o 
  10   2   4       65.96       83.99      5.69 o 
  11   2   4        3.09        1.20      2.34 o 
  12   2   4      144.89      137.04      6.40 o 
  13   2   4       27.79       21.82      4.85 o 
  14   2   4        2.56       -4.69      3.12 o 
 -17   3   4        0.68        4.52      3.95 o 
 -16   3   4      136.32      139.70      6.06 o 
 -15   3   4      309.40      315.16      7.91 o 
 -14   3   4      125.53      128.80      5.38 o 
 -13   3   4        5.68        3.32      2.40 o 
 -12   3   4     1299.84     1304.30     15.47 o 
 -11   3   4       38.92       41.58      2.65 o 
 -10   3   4      292.57      273.55      5.10 o 
  -9   3   4        1.02        0.08      1.22 o 
  -8   3   4        7.49       15.95      1.57 o 
  -7   3   4       10.59        8.64      1.06 o 
  -6   3   4     2563.53     3127.46     21.70 o 
  -5   3   4      111.75      105.04      2.56 o 
  -4   3   4      123.61      145.77      2.84 o 
  -3   3   4     3037.16     2957.66     22.27 o 
  -2   3   4     7015.34     6975.27     49.60 o 
  -1   3   4     1927.84     1714.59     14.07 o 
   0   3   4        8.52        6.84      0.89 o 
   1   3   4     1435.74     1351.09     11.49 o 
   2   3   4      351.44      431.46      5.20 o 
   3   3   4       44.40       50.74      1.65 o 
   4   3   4     1984.27     1931.11     14.47 o 
   5   3   4      147.99      138.38      2.79 o 
   6   3   4      943.70      904.97      8.47 o 
   7   3   4        5.04        4.70      1.42 o 
   8   3   4      617.83      590.32      7.87 o 
   9   3   4      109.85       96.64      3.79 o 
  10   3   4       17.97       22.10      4.02 o 
  11   3   4       36.34       36.29      4.01 o 
  12   3   4       46.71       32.11      5.86 o 
  13   3   4        0.02       -1.89      2.90 o 
  14   3   4        6.85        1.81      4.14 o 
 -17   4   4       10.44        5.31      3.83 o 
 -16   4   4       15.54       17.59      6.77 o 
 -15   4   4       21.19       16.38      3.80 o 
 -14   4   4       29.97       24.36      3.95 o 
 -13   4   4       35.79       33.99      3.36 o 
 -12   4   4       29.48       28.71      2.60 o 
 -11   4   4        6.60        4.32      1.91 o 
 -10   4   4       83.63       80.44      3.32 o 
  -9   4   4       10.57       12.08      1.69 o 
  -8   4   4       82.32       71.47      2.66 o 
  -7   4   4       64.74       60.86      2.06 o 
  -6   4   4        0.66       -1.21      1.07 o 
  -5   4   4       27.46       34.28      2.96 o 
  -4   4   4       91.08      121.71      2.90 o 
  -3   4   4      220.29      198.09      3.43 o 
  -2   4   4     1881.35     1851.74     15.00 o 
  -1   4   4       19.29       20.49      0.94 o 
   0   4   4       26.33       25.15      1.37 o 
   1   4   4       11.67       14.03      1.22 o 
   2   4   4     2286.63     2556.36     20.25 o 
   3   4   4       36.79       52.92      1.80 o 
   4   4   4      109.06      101.77      2.44 o 
   5   4   4        4.69        4.00      1.07 o 
   6   4   4        1.48        4.67      1.34 o 
   7   4   4       81.97       89.72      3.83 o 
   8   4   4      109.58      101.06      4.35 o 
   9   4   4      153.13      141.75      5.26 o 
  10   4   4       52.08       64.02      4.14 o 
  11   4   4       64.26       67.05      4.96 o 
  12   4   4        0.03       -1.99      2.85 o 
  13   4   4        9.70        5.82      3.47 o 
  14   4   4        0.70        4.26      3.53 o 
 -16   5   4        0.25       -0.55      3.36 o 
 -15   5   4       43.09       46.11      4.82 o 
 -14   5   4        2.10       -2.35      2.79 o 
 -13   5   4      138.39      118.27      6.00 o 
 -12   5   4      487.81      494.57      9.06 o 
 -11   5   4        2.78        1.80      3.13 o 
 -10   5   4      164.83      157.09      5.08 o 
  -9   5   4       11.01       12.01      2.24 o 
  -8   5   4       39.74       39.71      2.25 o 
  -7   5   4       18.21       10.87      1.80 o 
  -6   5   4      176.37      191.41      3.37 o 
  -5   5   4      506.24      488.81      8.41 o 
  -4   5   4    10366.07    11175.49     78.38 o 
  -3   5   4      279.88      248.28      5.89 o 
  -2   5   4      909.45      821.89      7.65 o 
  -1   5   4     1267.46     1241.16      9.22 o 
   0   5   4        2.03        3.08      0.83 o 
   1   5   4      615.26      624.74      5.99 o 
   2   5   4      251.66      248.04      3.50 o 
   3   5   4      364.86      373.17      6.94 o 
   4   5   4       58.32       61.55      3.43 o 
   5   5   4       17.70       15.33      1.78 o 
   6   5   4       18.83       23.77      2.47 o 
   7   5   4      163.21      172.78      6.36 o 
   8   5   4        0.04       -3.13      2.09 o 
   9   5   4       19.04       12.96      2.99 o 
  10   5   4      331.51      344.26      7.88 o 
  11   5   4       55.50       56.62      4.78 o 
  12   5   4        0.44       -2.07      3.01 o 
  13   5   4        0.02       -3.57      3.04 o 
 -16   6   4       35.29       50.62      5.39 o 
 -15   6   4       15.61       13.89      3.91 o 
 -14   6   4      110.18      105.90      6.20 o 
 -13   6   4        1.43        2.11      2.57 o 
 -12   6   4      112.75      115.60      5.11 o 
 -11   6   4        2.68        1.74      3.37 o 
 -10   6   4      106.07      124.70      4.91 o 
  -9   6   4        9.00        8.12      4.70 o 
  -8   6   4       93.42      101.37      4.13 o 
  -7   6   4      169.35      183.30      5.02 o 
  -6   6   4       46.61       65.42      2.82 o 
  -5   6   4      463.60      487.55      7.67 o 
  -4   6   4     2083.20     1879.94     16.44 o 
  -3   6   4      294.99      276.18      3.92 o 
  -2   6   4     1453.69     1576.98     11.55 o 
  -1   6   4      222.42      211.60      3.85 o 
   0   6   4      458.79      453.36      6.46 o 
   1   6   4        1.86        0.93      1.21 o 
   2   6   4      428.64      460.06      6.28 o 
   3   6   4      115.16      120.38      3.42 o 
   4   6   4       21.06       41.17      2.42 o 
   5   6   4       26.44       29.89      2.70 o 
   6   6   4        3.53       -1.35      2.01 o 
   7   6   4        2.42       -3.65      2.44 o 
   8   6   4       60.10       58.69      3.98 o 
   9   6   4      112.49      110.15      5.06 o 
  10   6   4      255.47      255.33      7.14 o 
  11   6   4        4.27        4.42      3.87 o 
  12   6   4       34.23       38.81      4.69 o 
  13   6   4        2.55       -2.33      3.34 o 
 -15   7   4       10.81       10.12      3.94 o 
 -14   7   4        4.87        1.06      3.16 o 
 -13   7   4        0.29       -0.40      2.57 o 
 -12   7   4       31.74       29.95      4.07 o 
 -11   7   4        0.39       -2.32      2.33 o 
 -10   7   4       33.12       41.77      3.60 o 
  -9   7   4        9.15        3.46      2.40 o 
  -8   7   4        2.56       -1.40      2.09 o 
  -7   7   4       60.53       68.07      3.61 o 
  -6   7   4        0.11        3.06      1.78 o 
  -5   7   4       33.81       32.33      2.37 o 
  -4   7   4       39.90       39.74      2.47 o 
  -3   7   4       14.62       16.24      1.99 o 
  -2   7   4      511.46      504.09      6.22 o 
  -1   7   4       43.86       58.65      2.06 o 
   0   7   4        2.48        2.82      1.32 o 
   1   7   4       54.16       70.97      2.83 o 
   2   7   4       78.42       84.30      3.11 o 
   3   7   4        0.04        0.07      1.50 o 
   4   7   4      306.03      321.66      5.72 o 
   5   7   4       19.64       16.20      2.63 o 
   6   7   4       78.88       72.63      4.08 o 
   7   7   4       27.15       32.16      3.40 o 
   8   7   4       17.13       13.09      2.99 o 
   9   7   4       17.25       16.05      3.20 o 
  10   7   4       27.31       37.95      4.00 o 
  11   7   4        1.81        2.13      2.96 o 
  12   7   4        5.01        5.55      4.52 o 
 -14   8   4       40.89       57.12      6.66 o 
 -13   8   4        0.18        3.10      3.30 o 
 -12   8   4      181.12      158.61      6.11 o 
 -11   8   4        5.16        6.45      2.79 o 
 -10   8   4       33.20       32.07      3.52 o 
  -9   8   4        9.71        6.73      2.61 o 
  -8   8   4       67.15       62.87      5.50 o 
  -7   8   4      133.00      129.37      5.06 o 
  -6   8   4      182.36      197.56      5.57 o 
  -5   8   4      544.46      520.04      7.67 o 
  -4   8   4      195.06      203.64      4.80 o 
  -3   8   4      483.29      465.54      6.98 o 
  -2   8   4      303.58      328.38      5.69 o 
  -1   8   4      134.89      140.31      4.18 o 
   0   8   4      409.70      433.77      6.92 o 
   1   8   4       12.40       16.26      2.52 o 
   2   8   4      203.24      226.43      6.69 o 
   3   8   4       11.53       12.15      2.09 o 
   4   8   4       83.77       82.55      4.09 o 
   5   8   4        0.63       -2.50      2.21 o 
   6   8   4      217.94      226.80      6.44 o 
   7   8   4        0.01       -1.48      2.44 o 
   8   8   4       12.16       12.49      3.10 o 
   9   8   4        2.26       -3.92      2.61 o 
  10   8   4      108.65      105.43      5.56 o 
  11   8   4        2.30        2.37      3.10 o 
 -13   9   4       30.88       35.48      4.82 o 
 -12   9   4        4.82        5.06      3.08 o 
 -11   9   4        2.31        5.62      3.02 o 
 -10   9   4        0.78        0.21      3.89 o 
  -9   9   4       25.72       27.02      3.47 o 
  -8   9   4        5.94       12.37      2.89 o 
  -7   9   4       55.16       57.57      3.97 o 
  -6   9   4      242.80      246.60      6.51 o 
  -5   9   4      108.92      105.95      4.17 o 
  -4   9   4       37.16       38.07      2.94 o 
  -3   9   4        5.52        4.70      2.50 o 
  -2   9   4       65.87       70.32      4.08 o 
  -1   9   4        0.05       -1.61      1.99 o 
   0   9   4        0.39       -1.47      1.99 o 
   1   9   4       16.73       25.41      4.23 o 
   2   9   4        8.91        9.76      2.70 o 
   3   9   4        0.36       -3.22      2.20 o 
   4   9   4       74.65       76.14      5.18 o 
   5   9   4        9.12        6.96      2.77 o 
   6   9   4      207.64      228.20      9.61 o 
   7   9   4       78.69       72.14      4.65 o 
   8   9   4        4.38        5.26      2.95 o 
   9   9   4       38.22       36.27      4.07 o 
  10   9   4       11.00       10.89      3.53 o 
  11   9   4        6.16        5.51      4.31 o 
 -12  10   4       11.46       15.37      4.37 o 
 -11  10   4        3.88        5.19      3.62 o 
 -10  10   4       35.12       27.38      4.55 o 
  -9  10   4        1.36       -1.50      2.85 o 
  -8  10   4       55.14       60.12      4.44 o 
  -7  10   4      119.63      122.96      5.41 o 
  -6  10   4       43.93       39.87      4.50 o 
  -5  10   4      104.86      111.45      6.00 o 
  -4  10   4       25.28       38.72      3.73 o 
  -3  10   4      113.72      124.30      5.27 o 
  -2  10   4        3.64        3.60      2.80 o 
  -1  10   4        1.83       -1.14      2.29 o 
   0  10   4      853.18      922.66     11.84 o 
   1  10   4        1.59       -2.32      2.39 o 
   2  10   4       30.87       42.31      6.71 o 
   3  10   4        2.31       -2.02      3.04 o 
   4  10   4      163.45      158.31      7.02 o 
   5  10   4       24.79       18.14      4.10 o 
   6  10   4      371.08      379.81     10.55 o 
   7  10   4       45.10       51.88      5.75 o 
   8  10   4       11.08        5.33      3.90 o 
   9  10   4       11.48       18.34      7.38 o 
 -11  11   4        0.82       -1.04      3.93 o 
 -10  11   4       33.96       38.72      5.03 o 
  -9  11   4        3.96        2.83      3.58 o 
  -8  11   4       66.75       45.98      6.44 o 
  -7  11   4       17.14       17.70      4.31 o 
  -6  11   4      233.49      247.00     11.40 o 
  -5  11   4       13.29        9.75      3.94 o 
  -4  11   4       63.39       64.14      5.91 o 
  -3  11   4       19.85       18.18      5.50 o 
  -2  11   4      182.62      191.28      8.84 o 
  -1  11   4       43.65       40.03      3.59 o 
   0  11   4        2.70       -1.10      2.61 o 
   1  11   4       25.74       29.21      3.47 o 
   2  11   4       16.84       18.39      9.81 o 
   3  11   4        6.26        1.28      3.53 o 
   4  11   4       44.82       45.02      5.06 o 
   5  11   4        2.44        1.55      3.81 o 
   6  11   4        1.53       -3.01      3.65 o 
   7  11   4        0.58       -2.35      3.95 o 
   8  11   4       22.83       30.03      6.67 o 
  -9  12   4        0.27        3.29      4.93 o 
  -8  12   4        1.14        1.46      5.15 o 
  -7  12   4        1.53        9.36      5.25 o 
  -6  12   4        1.31       -2.24      4.66 o 
  -5  12   4       41.24       40.21      5.19 o 
  -4  12   4       21.82       20.81      4.60 o 
  -3  12   4       10.93       13.18      5.43 o 
  -2  12   4       77.61       71.57      5.12 o 
  -1  12   4        0.01       -1.86      3.37 o 
   0  12   4      317.33      338.71      7.85 o 
   1  12   4        4.45        5.87      3.25 o 
   2  12   4      155.10      143.98      6.56 o 
   3  12   4        0.04       -4.43      4.80 o 
   4  12   4       65.37       73.22      8.06 o 
   5  12   4        8.72        0.86      5.34 o 
   6  12   4        0.06        2.31      5.60 o 
  -6  13   4       27.03       28.92      6.42 o 
  -5  13   4        0.16       -3.74      5.06 o 
  -4  13   4        1.05       -0.03      5.37 o 
  -3  13   4        0.24       -2.21      4.47 o 
  -2  13   4       88.56       93.14     10.26 o 
  -1  13   4       20.14       14.60      4.20 o 
   0  13   4        0.69       -6.12      5.45 o 
   1  13   4        2.75        4.19      3.93 o 
   2  13   4       38.63       34.75      5.69 o 
   3  13   4       15.15       12.46      4.90 o 
 -17   1   5      113.78      105.26      5.70 o 
 -16   1   5       13.98       16.74      3.74 o 
 -15   1   5       39.86       49.65      4.16 o 
 -14   1   5      340.80      355.62      7.91 o 
 -13   1   5        4.27        4.38      2.38 o 
 -12   1   5      164.66      153.48      5.03 o 
 -11   1   5       96.62       89.54      3.79 o 
 -10   1   5       14.38       18.16      1.77 o 
  -9   1   5       17.65       37.43      1.71 o 
  -8   1   5       60.92       65.77      2.59 o 
  -7   1   5     5743.33     5907.78     38.76 o 
  -6   1   5      572.01      529.37      5.30 o 
  -5   1   5     4046.33     3949.59     26.27 o 
  -4   1   5       71.49       45.99      1.43 o 
  -3   1   5       26.38       32.32      2.56 o 
  -2   1   5      123.39      103.26      2.40 o 
  -1   1   5       12.39       27.46      0.99 o 
   0   1   5        2.86        1.80      0.58 o 
   1   1   5        8.51       21.42      1.00 o 
   2   1   5        0.01        0.33      0.63 o 
   3   1   5      506.76      590.43      5.72 o 
   4   1   5       24.06       21.94      1.31 o 
   5   1   5       58.04       35.73      1.65 o 
   6   1   5        8.16       11.96      1.25 o 
   7   1   5       23.52       34.93      2.03 o 
   8   1   5        4.99        1.96      1.43 o 
   9   1   5        8.47       13.83      2.32 o 
  10   1   5        5.46        2.86      2.20 o 
  11   1   5       67.52       57.80      3.98 o 
  12   1   5        3.04        2.68      3.67 o 
  13   1   5        0.86       -2.62      3.11 o 
  14   1   5        1.77        0.53      3.44 o 
 -17   2   5      114.05      117.97      6.05 o 
 -16   2   5       31.55       30.57      3.91 o 
 -15   2   5       10.58       13.02      3.22 o 
 -14   2   5      120.96      126.57      5.45 o 
 -13   2   5        0.10       -0.28      2.13 o 
 -12   2   5      164.97      156.81      5.11 o 
 -11   2   5      464.40      484.42      8.88 o 
 -10   2   5      470.24      451.00      6.52 o 
  -9   2   5       62.21       89.32      2.39 o 
  -8   2   5      327.78      300.14      4.07 o 
  -7   2   5      101.12      103.98      2.35 o 
  -6   2   5      208.16      204.60      3.08 o 
  -5   2   5      812.61      906.02      7.56 o 
  -4   2   5      447.87      400.35      4.29 o 
  -3   2   5      573.91      532.49      6.24 o 
  -2   2   5       84.61       66.09      2.30 o 
  -1   2   5      367.57      362.31      3.87 o 
   0   2   5      549.62      556.12      5.78 o 
   1   2   5      715.65      721.97      7.14 o 
   2   2   5      225.62      225.60      2.98 o 
   3   2   5        8.45        6.61      0.92 o 
   4   2   5      260.74      243.30      4.19 o 
   5   2   5      246.04      250.14      3.73 o 
   6   2   5       11.85        8.38      1.31 o 
   7   2   5      567.80      610.92      7.70 o 
   8   2   5       40.22       40.60      3.30 o 
   9   2   5      226.79      267.53      5.54 o 
  10   2   5       15.67        8.18      2.96 o 
  11   2   5      260.10      247.44      7.90 o 
  12   2   5       22.28       17.92      5.93 o 
  13   2   5        0.64       -2.30      3.74 o 
  14   2   5        0.05       -3.35      3.27 o 
 -17   3   5      134.13      136.92      7.49 o 
 -16   3   5       58.91       51.10      7.69 o 
 -15   3   5        9.75       18.95      3.98 o 
 -14   3   5       44.84       51.95      6.35 o 
 -13   3   5       10.29       17.12      2.79 o 
 -12   3   5       22.22       23.97      2.46 o 
 -11   3   5       36.87       49.29      2.78 o 
 -10   3   5       52.46       57.51      2.87 o 
  -9   3   5       71.16       96.29      3.09 o 
  -8   3   5       94.34       96.61      2.48 o 
  -7   3   5       64.63       77.34      2.65 o 
  -6   3   5       74.23       80.56      3.46 o 
  -5   3   5        9.82        5.43      0.85 o 
  -4   3   5       32.33       27.18      1.54 o 
  -3   3   5      258.21      242.71      3.65 o 
  -2   3   5       15.63       13.70      1.19 o 
  -1   3   5     1426.52     1424.31     12.35 o 
   0   3   5       39.73       38.97      1.95 o 
   1   3   5      874.79      833.68      8.14 o 
   2   3   5       14.86       12.24      1.33 o 
   3   3   5     3181.01     3463.84     33.99 o 
   4   3   5       11.69       17.37      1.28 o 
   5   3   5        0.54        0.97      1.02 o 
   6   3   5        0.16       -1.43      0.95 o 
   7   3   5       42.91       45.12      2.96 o 
   8   3   5       10.96       11.46      2.54 o 
   9   3   5       55.24       74.61      4.17 o 
  10   3   5       14.50       17.39      3.39 o 
  11   3   5        8.48       13.81      3.45 o 
  12   3   5        0.08       -2.16      2.83 o 
  13   3   5        0.37       -1.29      3.50 o 
  14   3   5        8.09        7.24      7.20 o 
 -17   4   5      120.90      112.70      7.13 o 
 -16   4   5        0.00        0.75      3.40 o 
 -15   4   5       38.18       35.33      4.51 o 
 -14   4   5       50.49       39.18      4.42 o 
 -13   4   5        0.06       -3.81      2.54 o 
 -12   4   5      281.49      253.78      6.45 o 
 -11   4   5      257.91      250.93      6.23 o 
 -10   4   5      106.44      103.25      4.25 o 
  -9   4   5      774.08      749.36      8.74 o 
  -8   4   5      104.15      108.37      3.11 o 
  -7   4   5      321.69      349.54      4.49 o 
  -6   4   5       64.26       60.35      3.27 o 
  -5   4   5     9903.83    10577.37     74.38 o 
  -4   4   5      151.95      154.16      4.33 o 
  -3   4   5       84.22       98.15      2.57 o 
  -2   4   5      327.75      304.72      4.49 o 
  -1   4   5     1883.44     1797.96     15.35 o 
   0   4   5      546.67      530.66      6.05 o 
   1   4   5     2013.26     2028.94     19.14 o 
   2   4   5      724.66      719.81      7.84 o 
   3   4   5      134.64      140.49      3.33 o 
   4   4   5      119.23      125.26      3.26 o 
   5   4   5      278.75      281.37      5.97 o 
   6   4   5        0.46        0.86      1.64 o 
   7   4   5      271.38      273.43      6.27 o 
   8   4   5        4.78        0.41      3.39 o 
   9   4   5     1102.84     1156.83     14.91 o 
  10   4   5       10.45        7.95      2.89 o 
  11   4   5       18.68       14.03      3.53 o 
  12   4   5        9.44        8.61      3.53 o 
  13   4   5        1.58       -2.47      3.30 o 
 -16   5   5        6.70       11.55      3.92 o 
 -15   5   5       21.44       22.09      4.08 o 
 -14   5   5        6.97        3.91      3.23 o 
 -13   5   5        3.08        0.91      2.50 o 
 -12   5   5       69.35       64.02      4.04 o 
 -11   5   5      150.77      143.34      5.12 o 
 -10   5   5        7.95        4.20      2.36 o 
  -9   5   5      102.15      106.09      4.18 o 
  -8   5   5       29.65       25.11      2.41 o 
  -7   5   5      234.67      290.46      5.64 o 
  -6   5   5      369.32      322.61      6.72 o 
  -5   5   5     1270.41     1156.95     11.27 o 
  -4   5   5       34.64       28.37      2.00 o 
  -3   5   5        7.44       11.97      1.49 o 
  -2   5   5        3.49        3.14      1.32 o 
  -1   5   5       97.61      120.16      2.60 o 
   0   5   5       10.04        9.48      1.31 o 
   1   5   5      529.39      575.85      7.58 o 
   2   5   5        0.13        2.40      1.37 o 
   3   5   5      782.25      882.11     10.26 o 
   4   5   5       81.99       83.06      3.41 o 
   5   5   5      159.75      150.52      3.89 o 
   6   5   5      147.93      148.36      4.83 o 
   7   5   5      740.41      747.08     11.03 o 
   8   5   5      113.44      112.76      5.87 o 
   9   5   5      307.61      324.51      7.65 o 
  10   5   5       30.66       32.66      3.69 o 
  11   5   5       34.13       33.19      5.08 o 
  12   5   5       12.87        9.12      3.71 o 
  13   5   5        1.00        4.98      3.64 o 
 -16   6   5       19.82       24.36      4.62 o 
 -15   6   5        1.36        2.43      3.49 o 
 -14   6   5       26.57       18.68      3.89 o 
 -13   6   5        2.62       -1.93      2.44 o 
 -12   6   5        0.23       -0.07      2.39 o 
 -11   6   5       12.35       11.97      2.76 o 
 -10   6   5        5.10        1.27      2.38 o 
  -9   6   5     1172.33     1159.62     14.35 o 
  -8   6   5      100.88       98.56      4.18 o 
  -7   6   5      835.12      874.11     11.33 o 
  -6   6   5        9.30        5.71      1.96 o 
  -5   6   5      224.33      307.52      5.30 o 
  -4   6   5        5.54        5.96      1.58 o 
  -3   6   5      358.99      379.99      5.59 o 
  -2   6   5      507.50      466.46      6.64 o 
  -1   6   5      113.10      111.39      2.32 o 
   0   6   5      715.99      675.78      8.52 o 
   1   6   5        0.78        0.66      1.19 o 
   2   6   5      216.58      198.39      4.17 o 
   3   6   5       62.09       53.84      2.90 o 
   4   6   5        1.49       -1.16      1.44 o 
   5   6   5      393.59      440.70      7.92 o 
   6   6   5        0.18       -2.93      2.07 o 
   7   6   5       40.11       29.91      4.17 o 
   8   6   5        0.11       -1.19      2.63 o 
   9   6   5       89.77      101.64      5.09 o 
  10   6   5        1.99       -1.40      2.68 o 
  11   6   5       19.19       22.78      3.71 o 
  12   6   5       42.17       44.56      5.02 o 
 -15   7   5        1.06       -2.76      4.87 o 
 -14   7   5       42.50       46.96      4.97 o 
 -13   7   5        0.73        0.00      2.65 o 
 -12   7   5        2.88        5.83      2.87 o 
 -11   7   5        8.34        6.20      2.66 o 
 -10   7   5       88.79       85.29      4.48 o 
  -9   7   5        4.92        1.85      3.87 o 
  -8   7   5        0.02        3.23      2.43 o 
  -7   7   5       59.07       90.70      4.12 o 
  -6   7   5      106.45      100.09      3.66 o 
  -5   7   5        4.40        0.62      1.62 o 
  -4   7   5      365.50      361.63      6.75 o 
  -3   7   5        4.29        4.62      2.05 o 
  -2   7   5       15.28       19.57      2.75 o 
  -1   7   5       51.22       61.68      3.96 o 
   0   7   5       23.60       25.64      2.54 o 
   1   7   5        0.01       -0.31      1.53 o 
   2   7   5      192.67      193.99      5.12 o 
   3   7   5      712.64      675.81      8.64 o 
   4   7   5        0.20        0.60      1.73 o 
   5   7   5       91.31       89.58      4.33 o 
   6   7   5        1.95       -0.99      2.39 o 
   7   7   5       31.22       27.85      3.37 o 
   8   7   5       27.97       22.51      3.32 o 
   9   7   5      149.90      166.82      6.24 o 
  10   7   5       12.38        9.13      3.32 o 
  11   7   5        1.84       -0.48      3.07 o 
  12   7   5        0.89       -0.25      3.72 o 
 -14   8   5        6.54       13.68      3.52 o 
 -13   8   5        5.19        3.75      3.05 o 
 -12   8   5        7.36       11.23      3.18 o 
 -11   8   5       13.68       12.13      2.99 o 
 -10   8   5       26.18       29.16      3.64 o 
  -9   8   5       78.43       81.27      4.52 o 
  -8   8   5      147.82      165.53      5.66 o 
  -7   8   5      490.71      500.72     11.67 o 
  -6   8   5      120.53      112.32      4.18 o 
  -5   8   5        2.66        9.52      2.24 o 
  -4   8   5        1.17       -0.09      1.80 o 
  -3   8   5      174.43      194.95      5.75 o 
  -2   8   5       34.89       36.06      3.05 o 
  -1   8   5      216.74      192.54      4.84 o 
   0   8   5      115.05      114.43      4.09 o 
   1   8   5      560.64      573.36      9.32 o 
   2   8   5        3.63        3.95      2.20 o 
   3   8   5      170.35      166.60      5.37 o 
   4   8   5        2.70        2.70      2.42 o 
   5   8   5      110.17      112.70      5.33 o 
   6   8   5        3.02       -2.53      2.49 o 
   7   8   5       37.08       37.90      4.57 o 
   8   8   5        0.45        0.34      2.75 o 
   9   8   5        6.42        2.26      3.04 o 
  10   8   5       12.91       18.43      3.78 o 
  11   8   5       51.69       52.68      4.93 o 
 -13   9   5       11.39        4.91      3.39 o 
 -12   9   5       35.54       37.62      6.51 o 
 -11   9   5       31.24       31.56      3.85 o 
 -10   9   5       19.20       24.62      3.42 o 
  -9   9   5      103.00      109.67      6.14 o 
  -8   9   5       13.54       18.63      3.18 o 
  -7   9   5        4.42        2.92      2.50 o 
  -6   9   5       41.49       38.32      3.58 o 
  -5   9   5        2.42        0.93      2.56 o 
  -4   9   5       21.24       22.24      3.16 o 
  -3   9   5       30.26       21.72      3.54 o 
  -2   9   5        0.02       -2.66      2.41 o 
  -1   9   5      617.73      594.73      9.12 o 
   0   9   5        8.48       12.22      2.61 o 
   1   9   5      362.68      364.96      9.10 o 
   2   9   5        4.95        1.60      2.56 o 
   3   9   5       10.82        3.37      2.60 o 
   4   9   5      116.05      112.81      6.42 o 
   5   9   5        1.42       -3.78      3.10 o 
   6   9   5       60.44       55.56      6.70 o 
   7   9   5      132.79      145.36      7.11 o 
   8   9   5        5.10        1.06      3.04 o 
   9   9   5        0.73       -2.52      2.98 o 
  10   9   5       11.55        7.58      3.53 o 
 -12  10   5        9.16        9.39      4.51 o 
 -11  10   5        5.31        8.16      3.36 o 
 -10  10   5        1.09       -3.59      2.80 o 
  -9  10   5        4.14        4.52      3.01 o 
  -8  10   5        1.17        1.48      4.70 o 
  -7  10   5        2.43       12.70      3.72 o 
  -6  10   5        7.56        7.27      3.60 o 
  -5  10   5       43.72       43.37      4.15 o 
  -4  10   5       18.20       14.26      3.33 o 
  -3  10   5        0.37       -3.00      2.64 o 
  -2  10   5       38.13       38.57      3.84 o 
  -1  10   5      327.51      359.16      7.34 o 
   0  10   5       90.85      102.23      4.65 o 
   1  10   5      343.82      363.76      7.44 o 
   2  10   5        9.48        8.17      3.05 o 
   3  10   5        6.54        6.21      3.66 o 
   4  10   5        5.08        6.01      3.72 o 
   5  10   5        0.44       -0.43      3.43 o 
   6  10   5       31.17       35.11      5.11 o 
   7  10   5       43.66       36.58      5.17 o 
   8  10   5        0.72       -5.05      3.71 o 
   9  10   5        2.20        2.16      4.02 o 
 -11  11   5        6.88       10.99      5.36 o 
 -10  11   5        0.20        2.25      4.81 o 
  -9  11   5       57.73       42.72      5.14 o 
  -8  11   5       25.81       27.43      4.67 o 
  -7  11   5      239.50      247.17      8.84 o 
  -6  11   5       35.94       23.17      5.98 o 
  -5  11   5        2.01        4.29      3.73 o 
  -4  11   5       36.54       24.29      3.85 o 
  -3  11   5        6.42        0.21      3.11 o 
  -2  11   5        6.26        9.14      5.39 o 
  -1  11   5        7.33        8.40      5.04 o 
   0  11   5        3.47        2.99      2.87 o 
   1  11   5        0.94        1.93      2.81 o 
   2  11   5        4.86        2.82      3.61 o 
   3  11   5       21.69       25.54      6.86 o 
   4  11   5       23.30       17.89      4.62 o 
   5  11   5      256.88      278.09      9.59 o 
   6  11   5       20.20       19.95      4.78 o 
   7  11   5        1.15       -5.60      3.73 o 
  -8  12   5        0.02        7.00      4.79 o 
  -7  12   5        7.92       12.50      4.41 o 
  -6  12   5        1.05        0.54      3.88 o 
  -5  12   5        7.80       17.00      4.55 o 
  -4  12   5        8.59        1.83      3.97 o 
  -3  12   5        0.83       -0.68      5.39 o 
  -2  12   5       25.52       30.65      4.51 o 
  -1  12   5      288.40      299.01     10.14 o 
   0  12   5       36.20       39.58      4.05 o 
   1  12   5      360.69      376.51      8.39 o 
   2  12   5       66.10       65.48      5.90 o 
   3  12   5       42.56       34.47      4.66 o 
   4  12   5       52.85       46.58      6.76 o 
   5  12   5       99.17      101.15      7.14 o 
  -5  13   5        0.12        4.04      5.48 o 
  -4  13   5        0.03       -1.28      4.36 o 
  -3  13   5       10.30        6.25      4.17 o 
  -2  13   5        1.40        1.48      3.87 o 
  -1  13   5       28.47       39.86      7.00 o 
   0  13   5        1.35        0.50      3.70 o 
   1  13   5       52.40       56.59      5.26 o 
   2  13   5        0.03       -6.47      4.31 o 
 -18   0   6       22.26       12.84      5.70 o 
 -17   0   6        7.47        9.55      8.82 o 
 -16   0   6     2659.08     2815.89     41.29 o 
 -15   0   6       27.76       40.76      5.63 o 
 -14   0   6     2456.80     2556.51     51.12 o 
 -13   0   6        2.39        5.44      4.41 o 
 -12   0   6     1809.99     1858.08     27.87 o 
 -11   0   6       33.30       38.25      7.41 o 
 -10   0   6      943.43     1030.29     13.52 o 
  -9   0   6        1.46        1.35      1.70 o 
  -8   0   6        0.61       12.32      1.72 o 
  -7   0   6      176.49      155.33      4.09 o 
  -6   0   6      115.57      120.16      3.43 o 
  -5   0   6       65.06       58.50      2.51 o 
  -4   0   6      217.06      183.01      3.81 o 
  -3   0   6      171.21      150.54      4.76 o 
  -2   0   6     1436.29     1489.52     25.11 o 
  -1   0   6      252.57      237.58      4.26 o 
   0   0   6     4607.29     4679.62     37.41 o 
   1   0   6      401.78      426.54      6.38 o 
   2   0   6     4624.19     5157.77     48.03 o 
   3   0   6      199.01      157.83      4.81 o 
   4   0   6      625.05      614.51      8.93 o 
   5   0   6        0.08        0.93      1.24 o 
   6   0   6       33.97       41.70      2.75 o 
   7   0   6       94.45       91.90      3.90 o 
   8   0   6       21.41       13.46      3.00 o 
   9   0   6      189.60      182.38      9.06 o 
  10   0   6      536.87      523.87     13.12 o 
  11   0   6        9.30       14.54      5.24 o 
  12   0   6      155.61      158.61     12.40 o 
  13   0   6       24.20       17.50      7.23 o 
  14   0   6        1.63       -3.31      6.13 o 
 -17   1   6        8.30        9.28      3.55 o 
 -16   1   6        3.94        3.57      3.17 o 
 -15   1   6        0.13        4.78      2.95 o 
 -14   1   6       13.33       16.62      3.08 o 
 -13   1   6       21.99       29.00      3.12 o 
 -12   1   6       41.89       50.48      3.36 o 
 -11   1   6       36.61       35.59      2.37 o 
 -10   1   6      217.61      279.69      4.93 o 
  -9   1   6      115.92      110.45      2.74 o 
  -8   1   6      306.83      352.94      4.82 o 
  -7   1   6       94.62       89.97      2.32 o 
  -6   1   6      105.25       87.39      2.18 o 
  -5   1   6       78.73       88.07      2.06 o 
  -4   1   6      157.78      169.74      2.58 o 
  -3   1   6       98.55      110.62      2.03 o 
  -2   1   6     2397.61     2524.78     17.34 o 
  -1   1   6     1088.32     1008.15      7.43 o 
   0   1   6        0.20       -0.87      0.58 o 
   1   1   6     2119.29     1984.71     16.45 o 
   2   1   6     1813.44     1806.59     13.43 o 
   3   1   6      925.51      882.94      7.87 o 
   4   1   6       42.46       47.54      1.84 o 
   5   1   6      133.99      129.10      2.82 o 
   6   1   6      991.39      987.34      9.25 o 
   7   1   6      190.55      207.04      3.87 o 
   8   1   6      166.06      162.40      4.20 o 
   9   1   6        0.37       -1.60      3.94 o 
  10   1   6      111.76      105.32      5.56 o 
  11   1   6        3.71        2.60      2.84 o 
  12   1   6       16.35       18.78      4.18 o 
  13   1   6       19.08       11.69      3.95 o 
 -17   2   6        7.86        0.55      4.27 o 
 -16   2   6      220.56      206.40      8.01 o 
 -15   2   6        6.63        5.31      2.96 o 
 -14   2   6     2472.72     2652.50     30.71 o 
 -13   2   6        7.49        1.48      2.28 o 
 -12   2   6      195.97      197.49      5.57 o 
 -11   2   6       70.70       75.23      3.46 o 
 -10   2   6       40.69       57.75      2.64 o 
  -9   2   6       69.47       66.38      2.27 o 
  -8   2   6        3.71        9.75      1.17 o 
  -7   2   6        9.99       11.47      1.15 o 
  -6   2   6       34.00       48.72      2.66 o 
  -5   2   6       19.57       25.51      1.27 o 
  -4   2   6     4466.60     4835.09     31.80 o 
  -3   2   6       37.30       30.43      1.20 o 
  -2   2   6       14.69       15.41      1.39 o 
  -1   2   6       90.23      104.63      1.85 o 
   0   2   6     4008.93     4150.10     30.60 o 
   1   2   6      192.24      208.27      2.89 o 
   2   2   6      697.12      765.85      6.89 o 
   3   2   6       93.26       98.28      2.29 o 
   4   2   6      864.92      959.15      9.47 o 
   5   2   6       13.87       15.27      1.37 o 
   6   2   6        8.83       11.35      1.59 o 
   7   2   6       17.09       18.89      2.65 o 
   8   2   6        9.73       12.38      3.56 o 
   9   2   6       39.11       38.47      5.61 o 
  10   2   6      337.01      320.18      8.71 o 
  11   2   6       21.93       19.89      3.73 o 
  12   2   6       25.80       21.30      3.92 o 
  13   2   6        2.69        1.40      3.29 o 
 -17   3   6        0.58       -1.43      4.96 o 
 -16   3   6       91.54       96.12      6.28 o 
 -15   3   6        1.10       -1.57      3.07 o 
 -14   3   6      136.80      133.69      6.47 o 
 -13   3   6       20.88       19.47      3.94 o 
 -12   3   6     1104.37     1156.44     12.62 o 
 -11   3   6      225.88      205.36      5.51 o 
 -10   3   6      576.48      565.32      7.50 o 
  -9   3   6       23.85       25.11      2.04 o 
  -8   3   6      618.61      623.84      6.57 o 
  -7   3   6      142.48      141.09      2.82 o 
  -6   3   6     1360.67     1313.60     10.62 o 
  -5   3   6      379.86      365.12      5.04 o 
  -4   3   6      866.69      802.59      9.68 o 
  -3   3   6      213.88      208.64      3.51 o 
  -2   3   6        0.66       15.44      1.20 o 
  -1   3   6       44.74       34.35      1.76 o 
   0   3   6       19.74       20.77      1.41 o 
   1   3   6       11.53       13.41      1.37 o 
   2   3   6       40.79       47.94      2.43 o 
   3   3   6       74.59       74.06      1.99 o 
   4   3   6      132.38      125.63      3.27 o 
   5   3   6       75.12       72.83      3.33 o 
   6   3   6      255.28      278.09      5.93 o 
   7   3   6      385.25      385.04      7.40 o 
   8   3   6     3317.97     3427.39     32.11 o 
   9   3   6        0.45       -0.78      3.66 o 
  10   3   6       60.91       50.58      4.61 o 
  11   3   6        4.15       -2.80      2.92 o 
  12   3   6        0.45        4.48      3.35 o 
  13   3   6        1.28       -4.16      3.24 o 
 -17   4   6        4.04        4.73      3.83 o 
 -16   4   6       51.31       49.56      5.06 o 
 -15   4   6        0.13       -3.21      3.01 o 
 -14   4   6       16.15       17.81      3.95 o 
 -13   4   6        8.02        5.12      2.99 o 
 -12   4   6        2.36        1.52      2.31 o 
 -11   4   6        0.61        0.22      2.24 o 
 -10   4   6      307.53      268.28      6.17 o 
  -9   4   6       43.87       31.32      2.62 o 
  -8   4   6      138.30      144.48      3.61 o 
  -7   4   6        3.66        3.85      1.35 o 
  -6   4   6     1968.72     1823.90     15.88 o 
  -5   4   6        4.65        3.76      1.31 o 
  -4   4   6      824.66      755.74      9.26 o 
  -3   4   6      484.34      523.27      7.32 o 
  -2   4   6     3429.28     3734.79     39.72 o 
  -1   4   6        0.03       -1.29      0.86 o 
   0   4   6      752.46      852.21      8.62 o 
   1   4   6       72.92       71.57      2.50 o 
   2   4   6     1413.32     1516.88     13.73 o 
   3   4   6        0.10       -0.66      1.14 o 
   4   4   6       20.92        9.60      1.56 o 
   5   4   6        6.51        4.75      1.52 o 
   6   4   6       17.18       15.57      2.41 o 
   7   4   6      244.45      242.26      6.28 o 
   8   4   6       43.57       32.96      3.56 o 
   9   4   6       16.66       19.05      3.22 o 
  10   4   6        0.14       -2.61      2.77 o 
  11   4   6       37.41       28.09      4.16 o 
  12   4   6       18.49        7.90      3.60 o 
  13   4   6        9.16        4.79      3.87 o 
 -16   5   6      111.04      126.42      8.32 o 
 -15   5   6        0.51       -4.05      2.97 o 
 -14   5   6       62.12       60.47      5.13 o 
 -13   5   6       84.65       79.56      4.45 o 
 -12   5   6      471.64      447.87      8.63 o 
 -11   5   6       54.41       46.31      3.51 o 
 -10   5   6     1583.76     1581.40     17.77 o 
  -9   5   6       42.84       35.89      2.97 o 
  -8   5   6      257.11      299.55      6.23 o 
  -7   5   6        3.15        0.90      1.45 o 
  -6   5   6      961.01      947.74     10.05 o 
  -5   5   6      695.98      656.31      7.77 o 
  -4   5   6     2273.04     2236.62     20.93 o 
  -3   5   6      348.72      313.97      4.81 o 
  -2   5   6       32.18       34.77      1.75 o 
  -1   5   6       88.90       92.04      3.32 o 
   0   5   6       61.59       59.16      2.52 o 
   1   5   6        0.48        1.47      1.17 o 
   2   5   6       23.96       21.37      1.81 o 
   3   5   6       25.37       30.03      2.08 o 
   4   5   6        1.34       -0.19      1.40 o 
   5   5   6      171.41      159.66      5.78 o 
   6   5   6      947.04      924.90     16.07 o 
   7   5   6        8.06        4.11      2.70 o 
   8   5   6      321.48      296.25      7.30 o 
   9   5   6      194.96      193.70      6.39 o 
  10   5   6      429.19      428.02     12.72 o 
  11   5   6       32.36       34.51      4.45 o 
  12   5   6       21.27       19.55      5.25 o 
 -16   6   6      135.25      178.62      8.06 o 
 -15   6   6        0.42        2.07      3.34 o 
 -14   6   6      125.31      113.56      6.37 o 
 -13   6   6       12.91        9.15      2.94 o 
 -12   6   6        1.47       -1.80      2.33 o 
 -11   6   6        0.34       -2.73      2.13 o 
 -10   6   6        6.64        4.61      3.07 o 
  -9   6   6       68.90       71.44      4.06 o 
  -8   6   6      116.76       86.53      3.99 o 
  -7   6   6      324.15      314.33      6.44 o 
  -6   6   6       42.32       51.69      2.70 o 
  -5   6   6     1332.43     1312.72     19.90 o 
  -4   6   6     2382.80     2426.65     20.39 o 
  -3   6   6      129.54      131.98      3.44 o 
  -2   6   6      270.96      277.48      5.16 o 
  -1   6   6       83.00       79.29      3.14 o 
   0   6   6      730.42      723.48      9.37 o 
   1   6   6        5.08        3.87      1.36 o 
   2   6   6       48.03       59.28      2.70 o 
   3   6   6       24.90       20.05      2.09 o 
   4   6   6      415.32      433.10      6.77 o 
   5   6   6      236.46      232.18      6.07 o 
   6   6   6      378.12      365.74      7.77 o 
   7   6   6        2.54       -0.16      2.53 o 
   8   6   6      308.18      317.03      7.71 o 
   9   6   6       56.38       56.49      5.33 o 
  10   6   6        8.58       10.88      3.25 o 
  11   6   6       45.31       49.48      5.14 o 
  12   6   6        8.22        1.72      3.66 o 
 -15   7   6        0.00       -3.85      3.44 o 
 -14   7   6        0.20        2.08      2.91 o 
 -13   7   6        6.83        7.63      2.99 o 
 -12   7   6       83.38       78.85      4.66 o 
 -11   7   6       36.64       34.40      3.54 o 
 -10   7   6       45.65       36.75      3.44 o 
  -9   7   6       55.58       45.19      3.66 o 
  -8   7   6     2336.07     2307.61     23.63 o 
  -7   7   6        1.85        2.60      2.30 o 
  -6   7   6      871.98      917.43     10.61 o 
  -5   7   6      107.81      114.69      3.79 o 
  -4   7   6      525.38      576.27     10.71 o 
  -3   7   6       50.02       50.57      3.26 o 
  -2   7   6       32.52       40.95      2.67 o 
  -1   7   6       27.67       31.03      2.44 o 
   0   7   6        0.21       -2.28      1.52 o 
   1   7   6       31.53       31.68      2.78 o 
   2   7   6      116.53      124.21      4.54 o 
   3   7   6       17.79       19.62      3.30 o 
   4   7   6        2.25        2.88      2.78 o 
   5   7   6       65.08       67.04      4.11 o 
   6   7   6      483.98      443.95      8.80 o 
   7   7   6        1.78       -2.22      2.45 o 
   8   7   6       26.19       23.69      3.55 o 
   9   7   6       29.30       27.13      3.75 o 
  10   7   6        0.20        1.29      3.10 o 
  11   7   6       21.59       13.33      3.69 o 
 -14   8   6      118.91      128.29      9.27 o 
 -13   8   6        3.69        2.63      2.99 o 
 -12   8   6      151.36      136.50      5.88 o 
 -11   8   6       58.77       59.41      4.38 o 
 -10   8   6      212.52      200.03      6.39 o 
  -9   8   6      455.30      429.32      8.72 o 
  -8   8   6      371.70      365.57     10.34 o 
  -7   8   6      560.63      539.64      9.46 o 
  -6   8   6      588.42      603.71      8.72 o 
  -5   8   6      188.20      180.62      5.79 o 
  -4   8   6      141.46      157.35      5.37 o 
  -3   8   6      120.63      125.37      4.96 o 
  -2   8   6      637.15      649.30     10.66 o 
  -1   8   6        8.04       11.74      2.30 o 
   0   8   6       17.39       11.41      2.31 o 
   1   8   6        9.90        6.42      2.42 o 
   2   8   6      134.81      131.46      4.98 o 
   3   8   6      124.77      132.58      5.16 o 
   4   8   6      358.73      357.65      9.35 o 
   5   8   6        5.20        0.65      3.06 o 
   6   8   6        8.71        3.06      3.49 o 
   7   8   6       79.59       83.46      5.53 o 
   8   8   6        8.53        7.20      3.06 o 
   9   8   6       18.67       13.89      3.56 o 
  10   8   6        1.76       -0.22      3.16 o 
 -13   9   6       12.23       13.33      3.52 o 
 -12   9   6       36.18       33.08      4.01 o 
 -11   9   6        4.90        2.86      3.01 o 
 -10   9   6       73.56       58.91      4.41 o 
  -9   9   6       65.52       63.73      4.39 o 
  -8   9   6       87.34       69.21     10.14 o 
  -7   9   6      130.04      129.10      6.47 o 
  -6   9   6     1319.64     1338.33     23.33 o 
  -5   9   6        0.82       -0.69      2.72 o 
  -4   9   6       60.73       70.81      4.31 o 
  -3   9   6        7.25        5.52      2.73 o 
  -2   9   6      157.89      167.99      5.81 o 
  -1   9   6       31.16       37.11      3.19 o 
   0   9   6       10.69       11.96      2.71 o 
   1   9   6      142.47      143.53      4.97 o 
   2   9   6      223.54      234.26      7.23 o 
   3   9   6       38.67       34.14      4.49 o 
   4   9   6      710.71      687.18     13.61 o 
   5   9   6        2.83        2.73      3.42 o 
   6   9   6      191.84      196.58      7.98 o 
   7   9   6        8.23        9.11      3.99 o 
   8   9   6        1.05       -4.70      3.79 o 
   9   9   6        9.40        8.38      5.19 o 
 -12  10   6        0.25       -0.67      3.15 o 
 -11  10   6        6.64       10.47      4.21 o 
 -10  10   6        0.23        2.92      3.60 o 
  -9  10   6       39.51       32.81      4.56 o 
  -8  10   6        3.57        5.77      3.57 o 
  -7  10   6      164.43      165.83      7.26 o 
  -6  10   6       10.67       14.22      3.88 o 
  -5  10   6       47.24       47.70      5.42 o 
  -4  10   6      185.29      190.86      8.49 o 
  -3  10   6        0.00       -1.88      2.81 o 
  -2  10   6      194.26      219.71      7.94 o 
  -1  10   6       66.37       66.14      4.10 o 
   0  10   6     1100.98     1121.98     13.82 o 
   1  10   6       37.42       36.09      3.63 o 
   2  10   6       25.68       28.25      9.31 o 
   3  10   6       11.96        9.43      3.88 o 
   4  10   6      158.10      138.20      7.10 o 
   5  10   6       91.17       79.45      6.06 o 
   6  10   6       47.12       41.54      5.26 o 
   7  10   6       52.19       49.70      5.51 o 
   8  10   6        4.71       -0.48      5.81 o 
 -10  11   6       15.91       13.21      4.37 o 
  -9  11   6        2.31       -0.33      3.74 o 
  -8  11   6       84.31       72.40     12.91 o 
  -7  11   6        0.84        3.98      3.94 o 
  -6  11   6       12.89       10.85      4.12 o 
  -5  11   6        2.27        0.65      4.28 o 
  -4  11   6       17.64       29.03      4.13 o 
  -3  11   6        3.66       -0.97      4.68 o 
  -2  11   6       30.17       32.41      4.17 o 
  -1  11   6       87.38       87.19      4.71 o 
   0  11   6        9.70        9.02      3.10 o 
   1  11   6       20.19       17.12      3.41 o 
   2  11   6      330.08      330.46     11.11 o 
   3  11   6       69.99       64.52      6.05 o 
   4  11   6       90.29       87.59      6.59 o 
   5  11   6        0.89       -3.03      3.85 o 
   6  11   6       13.31       14.30      4.71 o 
  -8  12   6       13.94       19.86      4.89 o 
  -7  12   6        2.91        7.14      4.62 o 
  -6  12   6       47.85       49.14      5.70 o 
  -5  12   6        8.78       12.23      4.58 o 
  -4  12   6      137.25      149.23      6.90 o 
  -3  12   6       15.14       13.29      4.12 o 
  -2  12   6      509.30      540.91     11.33 o 
  -1  12   6        1.83        1.29      3.82 o 
   0  12   6       33.17       34.24      4.13 o 
   1  12   6        9.09        5.84      3.47 o 
   2  12   6      131.85      128.57      6.61 o 
   3  12   6        8.81        3.97      4.40 o 
   4  12   6       59.99       67.93      6.45 o 
  -4  13   6       43.59       45.76      5.96 o 
  -3  13   6       18.83       10.12      5.88 o 
  -2  13   6       32.91       27.53      4.78 o 
  -1  13   6        3.59        8.82      5.05 o 
   0  13   6        4.53        2.64      4.31 o 
 -18   1   7       24.63       21.72      4.93 o 
 -17   1   7        1.31       -2.43      4.95 o 
 -16   1   7       57.25       58.95      4.68 o 
 -15   1   7       69.68       78.62      5.15 o 
 -14   1   7      101.29      105.40      4.99 o 
 -13   1   7       84.81       88.10      4.29 o 
 -12   1   7        5.41        2.63      2.30 o 
 -11   1   7       31.37       32.26      2.29 o 
 -10   1   7        0.71       -1.57      1.43 o 
  -9   1   7     1714.66     1845.73     14.61 o 
  -8   1   7      203.11      196.85      3.44 o 
  -7   1   7     2198.51     2593.19     18.78 o 
  -6   1   7      156.04      167.29      2.94 o 
  -5   1   7     5164.57     5570.64     36.58 o 
  -4   1   7       40.46       45.96      1.59 o 
  -3   1   7      148.82      210.92      3.01 o 
  -2   1   7       18.25       12.35      1.01 o 
  -1   1   7       21.96       45.23      2.56 o 
   0   1   7       33.67       38.02      1.42 o 
   1   1   7        4.61       20.48      2.32 o 
   2   1   7      359.47      382.39      4.59 o 
   3   1   7     2401.68     2374.95     17.50 o 
   4   1   7       91.81       96.05      2.55 o 
   5   1   7        0.01        2.16      1.13 o 
   6   1   7        6.35        7.15      1.38 o 
   7   1   7      421.47      409.73      6.39 o 
   8   1   7      297.68      295.52      6.50 o 
   9   1   7      630.20      656.86     12.21 o 
  10   1   7      274.53      304.79     12.53 o 
  11   1   7      117.22      139.79      6.59 o 
  12   1   7       84.41       84.84      7.28 o 
  13   1   7      188.70      183.26      9.89 o 
 -17   2   7        6.38        6.86      3.95 o 
 -16   2   7       57.30       64.69      5.48 o 
 -15   2   7       10.41       10.23      3.62 o 
 -14   2   7       25.08       26.27      3.98 o 
 -13   2   7      124.40      131.11      5.03 o 
 -12   2   7       97.76       90.23      3.62 o 
 -11   2   7      990.21     1034.10     11.22 o 
 -10   2   7      155.97      147.14      3.81 o 
  -9   2   7      288.32      241.39      3.94 o 
  -8   2   7      152.52      134.03      2.91 o 
  -7   2   7      237.79      271.82      3.87 o 
  -6   2   7      130.87      131.33      2.62 o 
  -5   2   7      320.27      303.00      3.81 o 
  -4   2   7      216.30      220.13      3.12 o 
  -3   2   7      168.17      134.92      2.82 o 
  -2   2   7      416.94      399.06      4.61 o 
  -1   2   7     2100.22     2239.83     14.86 o 
   0   2   7     1626.45     1609.35     11.33 o 
   1   2   7      863.69      958.76      7.55 o 
   2   2   7      558.85      540.41      5.62 o 
   3   2   7      790.02      793.33      7.52 o 
   4   2   7        9.98       17.88      1.39 o 
   5   2   7       36.41       52.33      3.16 o 
   6   2   7      107.89      104.57      3.40 o 
   7   2   7      166.36      164.32      5.09 o 
   8   2   7      223.61      210.50      5.93 o 
   9   2   7       14.99       14.68      3.31 o 
  10   2   7        1.84        0.08      3.66 o 
  11   2   7        3.73        3.76      3.20 o 
  12   2   7        1.31        1.73      3.33 o 
  13   2   7       30.28       36.84      5.10 o 
 -17   3   7        4.31        0.21      3.61 o 
 -16   3   7       88.71       93.35      6.24 o 
 -15   3   7        1.77        6.12      3.44 o 
 -14   3   7        2.25        0.83      3.04 o 
 -13   3   7      244.69      265.32      8.06 o 
 -12   3   7       18.64       20.79      2.84 o 
 -11   3   7      198.44      181.12      5.31 o 
 -10   3   7       30.01       29.60      2.67 o 
  -9   3   7      202.97      234.21      4.54 o 
  -8   3   7        3.97        1.49      1.59 o 
  -7   3   7     1483.30     1551.51     12.44 o 
  -6   3   7       55.33       55.26      1.81 o 
  -5   3   7      768.50      732.51      8.29 o 
  -4   3   7       70.70       89.77      4.34 o 
  -3   3   7     4130.23     4415.45     32.77 o 
  -2   3   7       91.01       83.57      2.63 o 
  -1   3   7      332.39      367.16      4.51 o 
   0   3   7       27.85       31.84      1.61 o 
   1   3   7     1300.82     1287.20     11.94 o 
   2   3   7      146.16      143.93      3.38 o 
   3   3   7        3.95        7.29      1.39 o 
   4   3   7       14.63       12.40      2.37 o 
   5   3   7       60.23       54.29      2.69 o 
   6   3   7        0.18       -0.09      1.88 o 
   7   3   7     1239.34     1266.29     15.35 o 
   8   3   7      178.20      190.81      5.99 o 
   9   3   7       13.00        7.30      2.83 o 
  10   3   7       12.55       10.73      3.45 o 
  11   3   7       65.78       71.11      5.54 o 
  12   3   7       42.27       41.91      4.85 o 
 -17   4   7        3.98        5.80      3.80 o 
 -16   4   7        5.64       -0.56      4.44 o 
 -15   4   7       99.91      111.53      6.38 o 
 -14   4   7       78.81       65.97      5.13 o 
 -13   4   7       97.84      113.73      4.97 o 
 -12   4   7       41.38       40.27      3.38 o 
 -11   4   7      721.45      721.64     10.79 o 
 -10   4   7       15.73       16.31      3.03 o 
  -9   4   7        0.01       -0.58      1.64 o 
  -8   4   7        9.95       18.44      1.84 o 
  -7   4   7      682.85      692.55      8.19 o 
  -6   4   7        2.88        3.25      1.34 o 
  -5   4   7      815.46      826.62      8.89 o 
  -4   4   7      124.57      106.97      2.93 o 
  -3   4   7        0.00       -0.98      1.12 o 
  -2   4   7      407.03      392.08      6.40 o 
  -1   4   7       47.13       59.56      2.07 o 
   0   4   7      230.38      232.62      3.79 o 
   1   4   7       16.53       17.24      1.64 o 
   2   4   7        2.76        1.74      1.28 o 
   3   4   7      183.18      217.27      4.37 o 
   4   4   7      170.75      191.01      5.80 o 
   5   4   7       27.09       27.65      2.34 o 
   6   4   7      467.87      469.64      8.43 o 
   7   4   7       57.23       73.53      4.59 o 
   8   4   7       63.17       60.30      4.11 o 
   9   4   7        5.64        3.91      2.80 o 
  10   4   7        7.91        6.79      4.15 o 
  11   4   7        6.92        4.46      3.40 o 
  12   4   7       12.74        8.12      4.03 o 
 -16   5   7        4.82        3.95      3.56 o 
 -15   5   7       20.57       20.87      4.01 o 
 -14   5   7        0.10       -4.05      2.70 o 
 -13   5   7        0.49        1.54      3.37 o 
 -12   5   7        0.00       -3.20      2.13 o 
 -11   5   7      181.09      179.57      5.65 o 
 -10   5   7       65.69       62.71      3.92 o 
  -9   5   7      540.04      593.48      9.36 o 
  -8   5   7      156.38      142.43      3.92 o 
  -7   5   7      423.63      420.30      6.28 o 
  -6   5   7      703.60      703.39      8.38 o 
  -5   5   7       46.02       47.62      3.33 o 
  -4   5   7      190.90      180.46      3.80 o 
  -3   5   7     1103.18     1250.18     11.77 o 
  -2   5   7      153.40      175.60      4.08 o 
  -1   5   7     1346.10     1379.57     13.45 o 
   0   5   7       43.15       48.91      2.08 o 
   1   5   7     1067.08     1075.25     10.98 o 
   2   5   7      263.45      258.28      4.84 o 
   3   5   7      106.03       98.53      3.35 o 
   4   5   7      197.14      198.15      4.59 o 
   5   5   7       39.82       40.28      3.24 o 
   6   5   7      665.68      640.32     10.27 o 
   7   5   7      136.72      155.21      8.81 o 
   8   5   7      164.34      144.86      5.70 o 
   9   5   7        8.44        6.55      2.96 o 
  10   5   7       21.05       17.17      3.87 o 
  11   5   7       99.06       88.49      8.29 o 
  12   5   7        7.20        6.92      3.95 o 
 -16   6   7       28.58       24.88      4.65 o 
 -15   6   7        0.05       -3.60      3.17 o 
 -14   6   7       37.76       33.80      4.43 o 
 -13   6   7       36.45       33.55      3.69 o 
 -12   6   7        0.11       -1.30      2.70 o 
 -11   6   7       15.44        7.99      2.56 o 
 -10   6   7       58.60       66.69      4.04 o 
  -9   6   7     1410.54     1471.69     17.11 o 
  -8   6   7      157.97      141.13      4.94 o 
  -7   6   7      689.49      724.11      9.03 o 
  -6   6   7        0.16        1.29      1.56 o 
  -5   6   7      108.18      117.23      6.30 o 
  -4   6   7       22.37       13.71      2.19 o 
  -3   6   7       65.25       65.34      3.67 o 
  -2   6   7       76.67       75.89      3.13 o 
  -1   6   7      322.21      316.91      5.68 o 
   0   6   7       67.46       52.66      2.81 o 
   1   6   7      990.23     1041.04     12.93 o 
   2   6   7       10.55       15.13      1.94 o 
   3   6   7      202.54      207.06      8.21 o 
   4   6   7      423.13      422.00      6.93 o 
   5   6   7     1066.23     1028.84     13.58 o 
   6   6   7       74.41       60.15      4.08 o 
   7   6   7       30.68       28.85      3.56 o 
   8   6   7       17.76       19.78      3.39 o 
   9   6   7        8.93        1.13      2.98 o 
  10   6   7        4.46        1.33      3.03 o 
  11   6   7       11.60        7.94      3.86 o 
 -15   7   7        5.42        4.70      3.80 o 
 -14   7   7       11.43       11.06      3.29 o 
 -13   7   7       23.74       20.08      3.45 o 
 -12   7   7        1.26       -2.38      3.08 o 
 -11   7   7        2.95        2.83      2.64 o 
 -10   7   7       64.46       64.19      5.28 o 
  -9   7   7       30.75       38.31      4.43 o 
  -8   7   7      310.15      314.81      7.31 o 
  -7   7   7     2790.98     2761.92     26.84 o 
  -6   7   7       46.63       48.84      2.97 o 
  -5   7   7        4.73        5.64      2.73 o 
  -4   7   7      240.40      242.53      6.07 o 
  -3   7   7      753.31      736.63     10.65 o 
  -2   7   7      154.06      147.49      4.33 o 
  -1   7   7       57.01       72.22      3.34 o 
   0   7   7        0.44        0.44      1.70 o 
   1   7   7       53.64       62.69      5.15 o 
   2   7   7        1.63        3.99      2.82 o 
   3   7   7      159.42      169.64      6.53 o 
   4   7   7      424.31      442.92     10.20 o 
   5   7   7      100.01      103.58      5.54 o 
   6   7   7      182.03      188.92      6.16 o 
   7   7   7        8.46       15.79      3.26 o 
   8   7   7       41.22       41.22      6.21 o 
   9   7   7       46.58       39.85      4.18 o 
  10   7   7       27.20       21.87      3.97 o 
 -14   8   7        3.48        1.45      3.14 o 
 -13   8   7       42.05       47.33      4.42 o 
 -12   8   7        2.36        3.54      2.94 o 
 -11   8   7       19.23       18.76      3.39 o 
 -10   8   7       43.45       50.63      4.14 o 
  -9   8   7        5.53        8.91      2.87 o 
  -8   8   7       36.59       39.92      3.62 o 
  -7   8   7       59.49       94.90      5.70 o 
  -6   8   7       25.55       24.48      3.32 o 
  -5   8   7        5.11        4.31      3.25 o 
  -4   8   7        1.14       -0.84      2.31 o 
  -3   8   7       84.08      100.39      4.64 o 
  -2   8   7        3.14        0.86      2.44 o 
  -1   8   7      493.70      524.10      8.32 o 
   0   8   7       48.56       48.63      3.68 o 
   1   8   7      340.88      340.81      8.70 o 
   2   8   7      207.33      213.27      6.24 o 
   3   8   7     1366.69     1388.02     19.65 o 
   4   8   7       14.76        8.54      3.68 o 
   5   8   7        3.08        8.46      3.63 o 
   6   8   7       33.43       50.86      5.08 o 
   7   8   7       49.05       39.90      4.88 o 
   8   8   7        0.93        2.38      3.59 o 
   9   8   7       23.94       21.98      4.78 o 
  10   8   7       14.65       15.35      4.73 o 
 -13   9   7        0.19        3.51      3.19 o 
 -12   9   7        0.61        2.74      3.01 o 
 -11   9   7       64.48       55.43      4.45 o 
 -10   9   7        0.01       -2.91      3.34 o 
  -9   9   7        9.62       18.62      3.88 o 
  -8   9   7       20.47       13.84      3.83 o 
  -7   9   7      157.89      150.09     11.28 o 
  -6   9   7      215.73      213.91      8.97 o 
  -5   9   7      410.74      410.26      8.79 o 
  -4   9   7        7.43        5.10      2.93 o 
  -3   9   7       36.39       33.12      3.68 o 
  -2   9   7        2.30        0.21      2.59 o 
  -1   9   7      131.58      130.86      4.86 o 
   0   9   7       11.10        8.50      2.68 o 
   1   9   7        8.14        9.25      2.73 o 
   2   9   7        0.21       -2.70      3.49 o 
   3   9   7        1.87       -4.57      3.05 o 
   4   9   7       21.92        9.19      3.73 o 
   5   9   7        4.08        0.18      3.32 o 
   6   9   7        2.75       -1.08      3.94 o 
   7   9   7        2.42        1.91      3.88 o 
   8   9   7        5.04        2.19      3.97 o 
 -12  10   7        3.44       -3.55      3.76 o 
 -11  10   7        1.73        0.85      3.81 o 
 -10  10   7        0.36        1.21      3.68 o 
  -9  10   7       84.67       91.62      6.34 o 
  -8  10   7        0.00       -2.54      3.36 o 
  -7  10   7      192.71      220.75      8.30 o 
  -6  10   7        0.96        5.21      3.80 o 
  -5  10   7      127.83      129.12      5.93 o 
  -4  10   7        3.88        5.33      3.17 o 
  -3  10   7       29.99       27.44      4.14 o 
  -2  10   7        1.95       -0.72      3.09 o 
  -1  10   7      462.59      457.45      8.55 o 
   0  10   7       74.59       77.78      4.40 o 
   1  10   7      135.67      146.13      5.47 o 
   2  10   7       12.17       15.47      3.17 o 
   3  10   7        7.93        9.97      4.01 o 
   4  10   7        6.96       10.67      4.10 o 
   5  10   7       43.76       35.62      4.96 o 
   6  10   7        8.68        8.72      4.25 o 
   7  10   7        4.69        3.01      3.91 o 
 -10  11   7       13.94       16.98      4.76 o 
  -9  11   7        2.37        3.99      4.04 o 
  -8  11   7        0.56        1.73      3.82 o 
  -7  11   7       18.66        6.81      7.01 o 
  -6  11   7        6.88        1.29      3.89 o 
  -5  11   7       53.96       65.44      5.03 o 
  -4  11   7       10.20        9.20      3.63 o 
  -3  11   7        2.90        2.16      3.46 o 
  -2  11   7        6.68        8.71      3.77 o 
  -1  11   7        3.82        2.44      3.36 o 
   0  11   7        0.41       -4.18      2.83 o 
   1  11   7      105.74      102.28      5.56 o 
   2  11   7       24.31       30.27      4.28 o 
   3  11   7      110.66      110.03      8.83 o 
   4  11   7       74.43       71.54      6.30 o 
   5  11   7      138.24      147.73      7.95 o 
  -8  12   7        2.01        4.43      4.38 o 
  -7  12   7        0.00        6.83      4.32 o 
  -6  12   7        0.63       -1.53      4.11 o 
  -5  12   7       88.70       97.85      6.97 o 
  -4  12   7       42.95       53.14      5.21 o 
  -3  12   7       24.70       28.14      4.64 o 
  -2  12   7       28.46       33.09      6.39 o 
  -1  12   7        8.66        7.42      3.79 o 
   0  12   7        4.26       -0.38      3.22 o 
   1  12   7        0.00       -2.48      5.89 o 
   2  12   7        7.72        1.13      3.74 o 
   3  12   7       82.85       93.99     12.46 o 
 -18   0   8       40.26       52.71     10.13 o 
 -17   0   8       49.54       56.22      6.82 o 
 -16   0   8      734.24      737.22     24.05 o 
 -15   0   8       49.66       52.53      5.94 o 
 -14   0   8       40.62       34.82      4.92 o 
 -13   0   8       11.00        3.62      3.36 o 
 -12   0   8        6.69        7.19      3.10 o 
 -11   0   8       64.72       64.20      3.61 o 
 -10   0   8      281.61      298.18      6.60 o 
  -9   0   8      545.39      523.10      8.68 o 
  -8   0   8      329.42      286.21      6.01 o 
  -7   0   8       52.58       44.96      2.85 o 
  -6   0   8     3377.83     3558.05     54.61 o 
  -5   0   8       12.21       16.52      1.84 o 
  -4   0   8     2868.63     3138.94     30.86 o 
  -3   0   8       48.01       66.29      2.92 o 
  -2   0   8     5359.47     6078.53     56.16 o 
  -1   0   8      517.23      652.12      8.98 o 
   0   0   8      196.41      199.61      3.83 o 
   1   0   8      155.98      185.88      5.85 o 
   2   0   8     1448.59     1640.97     18.40 o 
   3   0   8       76.57       86.15      5.06 o 
   4   0   8      948.82     1003.94     13.32 o 
   5   0   8      156.72      146.66      4.74 o 
   6   0   8      550.35      508.72      9.24 o 
   7   0   8      172.22      164.88      5.63 o 
   8   0   8       51.54       45.20      7.37 o 
   9   0   8      316.96      355.24     16.05 o 
  10   0   8      340.14      353.66     16.88 o 
  11   0   8      264.67      268.22     15.43 o 
  12   0   8        2.08       17.84      7.10 o 
 -17   1   8       10.20       10.85      4.03 o 
 -16   1   8       57.22       62.58      5.56 o 
 -15   1   8        6.52        7.59      3.40 o 
 -14   1   8        5.26        2.68      2.63 o 
 -13   1   8       13.61       14.83      2.66 o 
 -12   1   8       88.49       84.36      3.93 o 
 -11   1   8        3.93        2.63      1.52 o 
 -10   1   8       58.11       64.07      2.47 o 
  -9   1   8       12.82       11.78      1.38 o 
  -8   1   8      265.91      230.96      3.82 o 
  -7   1   8       34.15       34.95      1.69 o 
  -6   1   8       24.88       12.26      1.56 o 
  -5   1   8      607.93      606.82      6.11 o 
  -4   1   8       32.01       27.25      1.97 o 
  -3   1   8      841.09      763.89      7.03 o 
  -2   1   8      646.94      617.88      6.06 o 
  -1   1   8     1168.98     1105.19      9.94 o 
   0   1   8        7.35       10.86      1.08 o 
   1   1   8      619.06      611.05      5.99 o 
   2   1   8       58.86       56.94      2.27 o 
   3   1   8      145.19      148.41      3.05 o 
   4   1   8       14.01       18.70      1.52 o 
   5   1   8        2.41        1.45      1.39 o 
   6   1   8      282.08      289.87      6.42 o 
   7   1   8      156.32      148.52      4.87 o 
   8   1   8      109.70      104.75      5.39 o 
   9   1   8       36.92       33.90      3.96 o 
  10   1   8       71.82       69.66      9.09 o 
  11   1   8       49.50       53.01      6.09 o 
  12   1   8       36.82       30.32      5.67 o 
 -17   2   8       32.80       24.58      4.56 o 
 -16   2   8       51.47       54.82      5.17 o 
 -15   2   8       11.48        8.71      3.55 o 
 -14   2   8      109.95      110.32      8.73 o 
 -13   2   8        5.57        3.20      2.90 o 
 -12   2   8       34.80       36.53      3.08 o 
 -11   2   8        2.74       -0.15      1.76 o 
 -10   2   8        9.72       10.33      1.82 o 
  -9   2   8      102.04      101.17      2.77 o 
  -8   2   8      136.40      179.13      3.37 o 
  -7   2   8        1.42       -0.52      0.89 o 
  -6   2   8      430.93      457.11      5.17 o 
  -5   2   8        3.73        2.70      0.91 o 
  -4   2   8     2724.67     2997.42     21.01 o 
  -3   2   8       81.23       87.26      2.18 o 
  -2   2   8      379.19      454.36      5.26 o 
  -1   2   8       36.25       39.77      1.70 o 
   0   2   8      922.97     1141.09      8.89 o 
   1   2   8       75.24       84.50      2.66 o 
   2   2   8       54.75       69.68      2.60 o 
   3   2   8       96.37       99.94      3.08 o 
   4   2   8      155.60      159.04      3.86 o 
   5   2   8        0.51        0.73      1.51 o 
   6   2   8      480.79      500.80     11.99 o 
   7   2   8       23.50       24.70      3.02 o 
   8   2   8        0.65       -1.96      2.54 o 
   9   2   8      261.67      256.16      8.13 o 
  10   2   8      321.10      306.06      9.15 o 
  11   2   8      121.31      132.00      6.81 o 
  12   2   8       12.21        5.30      4.66 o 
 -17   3   8        6.92        7.99      3.91 o 
 -16   3   8      151.44      150.29      7.22 o 
 -15   3   8      330.94      325.07      9.49 o 
 -14   3   8       11.70        8.91      3.35 o 
 -13   3   8      163.72      142.63      6.45 o 
 -12   3   8       87.42       79.99      4.14 o 
 -11   3   8      120.45      115.77      4.58 o 
 -10   3   8        4.41        7.27      2.05 o 
  -9   3   8        8.16        5.56      2.06 o 
  -8   3   8        1.02       10.06      2.09 o 
  -7   3   8        6.65        6.94      1.64 o 
  -6   3   8      998.59     1059.10     10.65 o 
  -5   3   8      264.71      258.94      4.43 o 
  -4   3   8      180.98      207.19      3.86 o 
  -3   3   8      166.80      178.31      3.48 o 
  -2   3   8       47.86       66.62      2.68 o 
  -1   3   8      679.74      667.23      6.82 o 
   0   3   8        0.41        0.90      1.22 o 
   1   3   8      474.83      462.22      8.64 o 
   2   3   8        8.86       13.61      1.59 o 
   3   3   8        8.41       11.37      1.63 o 
   4   3   8      825.17      828.84      9.55 o 
   5   3   8      151.72      151.06      4.64 o 
   6   3   8      864.18      855.83     11.85 o 
   7   3   8      293.90      304.94      7.86 o 
   8   3   8      937.32      937.17     17.92 o 
   9   3   8       23.34       18.79      3.71 o 
  10   3   8       15.55       17.70      3.99 o 
  11   3   8       63.09       67.67      5.69 o 
  12   3   8       22.72       28.63      4.68 o 
 -17   4   8        1.09        1.08      3.70 o 
 -16   4   8       40.09       38.01      4.93 o 
 -15   4   8       52.27       48.61      6.02 o 
 -14   4   8       33.31       32.16      4.21 o 
 -13   4   8      140.99      128.41      5.20 o 
 -12   4   8       42.36       48.00      3.62 o 
 -11   4   8      253.02      213.62      5.98 o 
 -10   4   8     1160.91     1166.45     14.31 o 
  -9   4   8       79.21       81.89      3.72 o 
  -8   4   8        0.49        2.31      1.46 o 
  -7   4   8        2.30        0.19      1.32 o 
  -6   4   8      101.70      133.50      3.66 o 
  -5   4   8        1.98       -0.23      1.62 o 
  -4   4   8        0.24       -1.56      1.12 o 
  -3   4   8       31.68       37.80      1.95 o 
  -2   4   8      339.48      358.53      6.33 o 
  -1   4   8      110.00      117.60      2.82 o 
   0   4   8     1902.66     1931.67     15.39 o 
   1   4   8       18.63       20.18      1.83 o 
   2   4   8      663.46      669.17      8.20 o 
   3   4   8        5.72        4.36      1.57 o 
   4   4   8        0.66        0.21      1.50 o 
   5   4   8        5.51        1.96      2.12 o 
   6   4   8      296.29      299.57      7.68 o 
   7   4   8       24.38       23.71      4.30 o 
   8   4   8      276.46      242.91      6.82 o 
   9   4   8        1.72       -2.07      2.64 o 
  10   4   8        0.00       -2.74      3.01 o 
  11   4   8       15.42       11.14      3.95 o 
 -16   5   8       29.15       26.06      4.63 o 
 -15   5   8       40.01       31.30      4.51 o 
 -14   5   8       26.36       21.63      4.00 o 
 -13   5   8      237.18      207.27      8.18 o 
 -12   5   8       47.16       30.74      3.32 o 
 -11   5   8      299.88      260.15      6.61 o 
 -10   5   8      728.54      693.29     10.66 o 
  -9   5   8        0.03       -1.09      2.13 o 
  -8   5   8        0.01        3.34      1.69 o 
  -7   5   8       54.42       58.61      2.77 o 
  -6   5   8       67.32       91.62      3.84 o 
  -5   5   8       57.93       56.37      2.57 o 
  -4   5   8      116.16      105.98      5.63 o 
  -3   5   8       10.09        9.73      2.43 o 
  -2   5   8       54.11       41.80      2.70 o 
  -1   5   8      182.54      190.01      4.41 o 
   0   5   8       18.40       17.33      2.01 o 
   1   5   8      215.88      220.11      4.51 o 
   2   5   8      142.86      148.40      3.98 o 
   3   5   8      170.76      169.66      4.33 o 
   4   5   8      580.88      581.28      8.23 o 
   5   5   8      255.14      242.97      6.31 o 
   6   5   8      809.41      844.51     14.40 o 
   7   5   8       19.51       22.23      3.30 o 
   8   5   8      193.38      172.94      8.12 o 
   9   5   8       92.60       79.59      4.91 o 
  10   5   8       23.23       40.90      4.80 o 
  11   5   8       43.98       41.84      5.17 o 
 -16   6   8       70.03       92.30      6.58 o 
 -15   6   8       27.86       26.35      4.41 o 
 -14   6   8       57.72       42.65      4.09 o 
 -13   6   8        1.44       -1.43      2.53 o 
 -12   6   8      681.61      645.02     15.01 o 
 -11   6   8        0.80       -0.19      2.38 o 
 -10   6   8       60.18       49.97      3.90 o 
  -9   6   8       22.44       21.53      2.98 o 
  -8   6   8        2.27        1.32      2.26 o 
  -7   6   8       27.37       27.92      2.46 o 
  -6   6   8      114.35      125.34      4.62 o 
  -5   6   8       81.89       96.35      4.11 o 
  -4   6   8      185.08      139.94      4.54 o 
  -3   6   8        1.37       -1.11      1.68 o 
  -2   6   8        0.18       -1.13      1.64 o 
  -1   6   8       25.27       25.12      2.33 o 
   0   6   8       88.42       88.18      3.67 o 
   1   6   8       27.81       29.37      2.84 o 
   2   6   8      318.30      311.86      6.85 o 
   3   6   8        0.09       -2.76      2.15 o 
   4   6   8       48.99       54.16      3.66 o 
   5   6   8      107.36      120.59      5.06 o 
   6   6   8      299.15      307.95      7.40 o 
   7   6   8       25.06       25.74      3.43 o 
   8   6   8       13.09        4.08      3.02 o 
   9   6   8        7.18        1.82      2.97 o 
  10   6   8        1.93        2.14      3.26 o 
 -15   7   8        3.72       -0.48      3.60 o 
 -14   7   8       53.14       55.95      4.56 o 
 -13   7   8       41.19       44.67      4.09 o 
 -12   7   8       74.45       64.18      4.43 o 
 -11   7   8       13.54       11.48      2.90 o 
 -10   7   8       12.24        5.62      2.66 o 
  -9   7   8      187.47      159.91      8.47 o 
  -8   7   8     1224.41     1185.69     14.93 o 
  -7   7   8       19.59       18.16      3.34 o 
  -6   7   8      415.75      373.56      7.72 o 
  -5   7   8        7.32        2.26      2.55 o 
  -4   7   8      506.66      533.93     10.98 o 
  -3   7   8        6.25        7.80      2.47 o 
  -2   7   8      122.99      120.15      4.77 o 
  -1   7   8        2.17        4.15      2.05 o 
   0   7   8        0.00       -0.52      1.86 o 
   1   7   8       86.05       88.55      4.98 o 
   2   7   8      427.10      416.82      8.28 o 
   3   7   8        5.95        2.21      2.57 o 
   4   7   8      533.90      552.57     11.69 o 
   5   7   8       33.82       38.90      4.53 o 
   6   7   8      350.12      311.71      9.26 o 
   7   7   8       63.64       67.17      5.65 o 
   8   7   8        2.67       -4.89      3.26 o 
   9   7   8        2.80        1.86      3.20 o 
  10   7   8        7.36        7.14      3.55 o 
 -14   8   8        6.05        5.93      5.43 o 
 -13   8   8        0.37       -0.34      2.89 o 
 -12   8   8       19.39       20.44      3.55 o 
 -11   8   8      137.23      123.38      5.57 o 
 -10   8   8      178.99      161.36      7.11 o 
  -9   8   8      382.40      354.21      9.63 o 
  -8   8   8       40.73       49.34      4.76 o 
  -7   8   8      339.59      304.30      8.83 o 
  -6   8   8       12.85        8.99      3.02 o 
  -5   8   8        1.64        1.78      2.71 o 
  -4   8   8      406.99      397.98      8.31 o 
  -3   8   8       75.74       72.90      4.38 o 
  -2   8   8       36.63       36.21      3.54 o 
  -1   8   8       36.70       32.28      3.09 o 
   0   8   8      206.46      189.77      6.58 o 
   1   8   8       63.16       63.12      3.82 o 
   2   8   8        2.49        7.67      3.00 o 
   3   8   8       81.60       74.04      5.45 o 
   4   8   8      130.34      134.00      6.68 o 
   5   8   8       85.63       83.19      5.92 o 
   6   8   8        4.62        3.74      3.71 o 
   7   8   8        7.86       10.60      4.03 o 
   8   8   8        5.62        8.60      4.28 o 
   9   8   8       35.29       33.94      5.29 o 
 -13   9   8       17.38       12.57      4.29 o 
 -12   9   8        2.18        0.65      3.58 o 
 -11   9   8        9.97       10.21      3.96 o 
 -10   9   8      264.98      223.44      8.42 o 
  -9   9   8        1.94        2.58      3.55 o 
  -8   9   8       89.74       80.75      5.72 o 
  -7   9   8      162.05      164.62      7.21 o 
  -6   9   8      744.95      782.29     12.53 o 
  -5   9   8       44.05       43.58      4.19 o 
  -4   9   8      423.25      418.51      8.95 o 
  -3   9   8        5.88        3.07      4.00 o 
  -2   9   8       87.60       84.54      4.89 o 
  -1   9   8       65.99       57.62      3.87 o 
   0   9   8        0.05       -2.13      3.04 o 
   1   9   8       99.26       94.69      4.57 o 
   2   9   8       11.37        9.32      3.75 o 
   3   9   8       40.86       44.19      4.89 o 
   4   9   8      276.17      245.57      8.78 o 
   5   9   8        3.22        3.45      4.27 o 
   6   9   8      267.68      275.52      9.64 o 
   7   9   8        0.00       -4.65      3.60 o 
   8   9   8       23.45       17.93      5.09 o 
 -12  10   8        7.40       12.12      4.43 o 
 -11  10   8       69.80       64.70     10.26 o 
 -10  10   8        6.04        1.60      3.97 o 
  -9  10   8       77.21       69.07      9.57 o 
  -8  10   8       19.84       19.26      6.57 o 
  -7  10   8        1.98        1.68      3.74 o 
  -6  10   8      116.40      127.54      6.93 o 
  -5  10   8       24.05       17.91      3.84 o 
  -4  10   8      241.09      226.65      7.29 o 
  -3  10   8        8.62        7.13      3.83 o 
  -2  10   8       56.48       62.09      4.71 o 
  -1  10   8       22.78       18.03      3.26 o 
   0  10   8        0.22       -3.72      2.55 o 
   1  10   8        3.62        2.26      2.83 o 
   2  10   8        7.37        0.23      3.03 o 
   3  10   8       89.27       83.36      6.28 o 
   4  10   8        0.24       -2.59      3.74 o 
   5  10   8       13.57        8.96      4.26 o 
   6  10   8        3.16       -2.13      6.27 o 
 -10  11   8       25.67       29.89      5.14 o 
  -9  11   8        1.59        1.60      3.96 o 
  -8  11   8      303.70      290.10      9.94 o 
  -7  11   8       48.83       51.78      5.73 o 
  -6  11   8        0.78        5.92      4.16 o 
  -5  11   8        5.10        6.73      3.77 o 
  -4  11   8       66.96       71.23      6.72 o 
  -3  11   8      108.81      106.12      5.99 o 
  -2  11   8      285.07      270.94      8.26 o 
  -1  11   8       29.63       23.71      4.25 o 
   0  11   8       18.19       12.57      3.40 o 
   1  11   8        0.70       -1.80      3.01 o 
   2  11   8       77.78       69.97      5.41 o 
   3  11   8       15.21       10.83      3.97 o 
   4  11   8        0.42        2.37      4.11 o 
  -7  12   8        3.25        6.46      4.51 o 
  -6  12   8        0.01       -0.71      4.08 o 
  -5  12   8        3.32        9.57      4.68 o 
  -4  12   8      105.44      110.52      6.44 o 
  -3  12   8       46.00       48.38      5.23 o 
  -2  12   8      123.40      116.17      6.58 o 
  -1  12   8        7.44        8.84      4.08 o 
   0  12   8        0.07       -1.96      3.12 o 
   1  12   8        0.65       -5.37      3.58 o 
   2  12   8        7.80        1.32      3.81 o 
 -17   1   9       85.84       77.49      6.08 o 
 -16   1   9        5.16        5.66      3.51 o 
 -15   1   9      236.08      237.20      8.10 o 
 -14   1   9       43.31       47.66      5.65 o 
 -13   1   9      130.37      126.90      8.36 o 
 -12   1   9        0.75       -1.01      1.56 o 
 -11   1   9      439.43      445.40      6.77 o 
 -10   1   9        1.53        3.22      1.35 o 
  -9   1   9      275.94      259.21      4.28 o 
  -8   1   9       42.16       38.95      1.91 o 
  -7   1   9      154.09      162.84      3.18 o 
  -6   1   9        9.51        6.38      1.24 o 
  -5   1   9      126.62       87.29      4.33 o 
  -4   1   9       87.98       68.61      2.14 o 
  -3   1   9     2631.75     2584.91     18.68 o 
  -2   1   9      140.14      139.63      2.83 o 
  -1   1   9      360.36      419.29      4.98 o 
   0   1   9        8.41        9.63      1.10 o 
   1   1   9      357.00      360.95      4.92 o 
   2   1   9      191.35      190.41      3.49 o 
   3   1   9      150.44      145.16      3.65 o 
   4   1   9       62.29       72.95      2.99 o 
   5   1   9     1568.38     1577.41     15.32 o 
   6   1   9        2.92        2.86      1.92 o 
   7   1   9       86.69       93.87      5.28 o 
   8   1   9      122.44      118.87      7.11 o 
   9   1   9       61.34       72.83      9.06 o 
  10   1   9      113.84      117.13     11.09 o 
  11   1   9       52.22       63.32      6.70 o 
 -17   2   9      107.61      114.26      6.88 o 
 -16   2   9        3.23       -0.22      3.32 o 
 -15   2   9       54.65       58.19      6.86 o 
 -14   2   9       27.51       25.40      4.35 o 
 -13   2   9      251.15      258.20      7.85 o 
 -12   2   9       17.16       17.58      2.62 o 
 -11   2   9       97.02      105.24      4.28 o 
 -10   2   9       74.72       68.06      2.98 o 
  -9   2   9        0.48        0.92      1.37 o 
  -8   2   9       32.34       39.83      2.23 o 
  -7   2   9      177.66      157.64      4.53 o 
  -6   2   9        3.22        0.16      0.85 o 
  -5   2   9       31.92       40.68      1.70 o 
  -4   2   9       75.07       70.05      2.10 o 
  -3   2   9      892.85      856.14      7.84 o 
  -2   2   9      488.57      475.98      6.56 o 
  -1   2   9      455.20      471.01      5.34 o 
   0   2   9      680.49      705.01      6.51 o 
   1   2   9       86.82       79.03      4.27 o 
   2   2   9      163.10      167.73      3.84 o 
   3   2   9       11.66        4.28      1.45 o 
   4   2   9        9.48       14.37      1.91 o 
   5   2   9        1.78        1.49      1.86 o 
   6   2   9        7.73        6.68      2.63 o 
   7   2   9       16.75       20.33      2.87 o 
   8   2   9       85.81       90.97      5.31 o 
   9   2   9        0.04        5.13      3.23 o 
  10   2   9       40.03       39.52      7.82 o 
  11   2   9        1.66        2.09      4.24 o 
 -17   3   9      111.20      110.30      8.51 o 
 -16   3   9       15.67       16.65      5.32 o 
 -15   3   9        1.00        5.46      3.26 o 
 -14   3   9        6.78        0.54      3.08 o 
 -13   3   9      291.65      291.17      7.23 o 
 -12   3   9       54.35       47.20      3.58 o 
 -11   3   9      140.42      147.81      5.01 o 
 -10   3   9      261.82      248.11      5.93 o 
  -9   3   9       64.35       57.43      3.20 o 
  -8   3   9       22.15       15.58      2.10 o 
  -7   3   9       79.48       97.96      3.58 o 
  -6   3   9        0.68       -0.06      1.18 o 
  -5   3   9        3.85        0.55      1.14 o 
  -4   3   9       56.87       58.63      2.43 o 
  -3   3   9        0.20        3.24      1.84 o 
  -2   3   9      155.41      147.22      3.74 o 
  -1   3   9      674.19      654.35      7.00 o 
   0   3   9        0.24       -0.95      1.09 o 
   1   3   9        0.12        6.47      1.62 o 
   2   3   9       27.76       27.45      2.07 o 
   3   3   9      190.95      175.81      4.23 o 
   4   3   9       10.13       10.49      1.92 o 
   5   3   9       50.88       47.21      2.94 o 
   6   3   9       15.80        8.90      3.93 o 
   7   3   9      246.48      245.21      6.66 o 
   8   3   9        9.61        8.79      2.91 o 
   9   3   9      107.23      105.88      6.15 o 
  10   3   9       16.67       17.24      7.13 o 
  11   3   9      168.13      190.11      9.00 o 
 -17   4   9      172.10      173.01      8.10 o 
 -16   4   9       21.81       16.56      4.21 o 
 -15   4   9       18.89       23.55      4.29 o 
 -14   4   9        1.44        0.99      3.07 o 
 -13   4   9        4.48        3.64      2.67 o 
 -12   4   9       23.42       31.22      3.31 o 
 -11   4   9        8.37       18.13      2.76 o 
 -10   4   9        2.29       -0.97      2.14 o 
  -9   4   9        2.14        0.61      1.73 o 
  -8   4   9       98.95       90.97      3.31 o 
  -7   4   9        3.05        1.64      1.45 o 
  -6   4   9       14.60       18.74      1.90 o 
  -5   4   9      175.91      163.40      3.80 o 
  -4   4   9       89.03       98.39      4.45 o 
  -3   4   9       28.47       30.96      3.43 o 
  -2   4   9        0.72       -0.39      1.47 o 
  -1   4   9       16.87       19.94      2.19 o 
   0   4   9        1.51        2.15      1.91 o 
   1   4   9        7.15        7.44      1.63 o 
   2   4   9        0.13        1.85      1.50 o 
   3   4   9      114.16      108.42      3.74 o 
   4   4   9       10.92        6.27      2.06 o 
   5   4   9      127.07      124.27      4.87 o 
   6   4   9       85.86       91.09      4.48 o 
   7   4   9       17.71       15.65      3.07 o 
   8   4   9        0.78       -2.06      2.57 o 
   9   4   9       38.16       38.44      4.06 o 
  10   4   9        3.51        2.75      3.46 o 
  11   4   9        0.80        1.29      3.73 o 
 -16   5   9        0.01       -1.58      3.49 o 
 -15   5   9       48.63       52.63      5.20 o 
 -14   5   9        0.02       -3.12      3.02 o 
 -13   5   9       12.44       12.54      3.03 o 
 -12   5   9       62.54       61.67      4.79 o 
 -11   5   9      285.58      266.58      6.72 o 
 -10   5   9       13.29       10.45      2.54 o 
  -9   5   9      201.79      181.72      6.77 o 
  -8   5   9        9.06        4.85      1.90 o 
  -7   5   9        5.35        2.59      1.66 o 
  -6   5   9        3.87        3.48      1.62 o 
  -5   5   9      169.61      136.67      4.42 o 
  -4   5   9        1.84        1.44      1.70 o 
  -3   5   9      221.17      200.26      5.15 o 
  -2   5   9      139.52      124.78      5.65 o 
  -1   5   9       40.61       48.29      2.74 o 
   0   5   9        5.61        4.83      1.84 o 
   1   5   9       20.36       23.05      3.06 o 
   2   5   9      241.75      234.71      5.95 o 
   3   5   9        4.32        1.14      2.37 o 
   4   5   9      454.16      444.42      7.28 o 
   5   5   9       16.21       21.36      3.07 o 
   6   5   9       91.33       88.01      4.57 o 
   7   5   9      118.63      100.89      4.98 o 
   8   5   9       46.00       37.41      3.98 o 
   9   5   9       35.27       35.02      5.36 o 
  10   5   9        2.67        2.42      3.55 o 
 -16   6   9       15.77       10.69      4.21 o 
 -15   6   9        5.51        6.90      3.88 o 
 -14   6   9        8.36        7.30      4.11 o 
 -13   6   9       13.61        8.00      2.89 o 
 -12   6   9        3.31        3.17      2.63 o 
 -11   6   9      264.05      253.63      7.91 o 
 -10   6   9       19.40       16.71      2.83 o 
  -9   6   9      113.97      129.76      4.93 o 
  -8   6   9        5.09       -0.63      2.25 o 
  -7   6   9       67.06       51.47      4.38 o 
  -6   6   9        1.74       -2.24      2.05 o 
  -5   6   9      773.02      804.24     11.34 o 
  -4   6   9       81.53       76.28      3.88 o 
  -3   6   9      109.43      114.64      4.52 o 
  -2   6   9        7.75        2.92      2.12 o 
  -1   6   9      390.05      408.07      6.97 o 
   0   6   9      197.63      171.17      5.13 o 
   1   6   9       95.13      104.05      4.00 o 
   2   6   9       99.87       93.58      4.50 o 
   3   6   9       24.93       26.82      3.16 o 
   4   6   9       62.30       59.50      4.81 o 
   5   6   9       46.55       43.96      4.56 o 
   6   6   9       11.08        5.15      3.29 o 
   7   6   9       29.69       35.46      3.79 o 
   8   6   9       13.10        6.34      3.81 o 
   9   6   9        7.31        2.06      3.18 o 
  10   6   9        1.55        2.80      3.71 o 
 -15   7   9       25.04       18.28      4.35 o 
 -14   7   9        0.24       -4.03      2.69 o 
 -13   7   9       10.73       14.13      3.32 o 
 -12   7   9        0.42       -0.59      2.52 o 
 -11   7   9       61.68       42.56      3.77 o 
 -10   7   9       41.94       44.15      3.71 o 
  -9   7   9        0.37       -2.76      2.78 o 
  -8   7   9      246.83      229.82      9.48 o 
  -7   7   9      705.37      669.14     15.94 o 
  -6   7   9        1.38       -2.81      2.32 o 
  -5   7   9      212.49      217.38      6.20 o 
  -4   7   9       75.51       80.04      4.30 o 
  -3   7   9      574.90      560.00      9.60 o 
  -2   7   9        0.16       -3.30      2.20 o 
  -1   7   9       26.10       36.40      3.02 o 
   0   7   9        4.55        3.58      2.17 o 
   1   7   9        1.64        3.84      2.27 o 
   2   7   9      193.95      191.83      6.09 o 
   3   7   9      160.34      142.88      5.59 o 
   4   7   9      242.98      226.08      7.96 o 
   5   7   9        0.17        0.37      3.14 o 
   6   7   9      243.10      235.91      8.44 o 
   7   7   9      226.51      243.51      8.81 o 
   8   7   9        4.06       -5.08      3.49 o 
   9   7   9       15.12        7.73      7.18 o 
 -14   8   9        6.78        6.86      3.43 o 
 -13   8   9       31.08       32.36      4.51 o 
 -12   8   9        1.87        2.84      3.77 o 
 -11   8   9       27.62       20.45      4.03 o 
 -10   8   9       13.44       12.64      3.75 o 
  -9   8   9       15.08        8.44      3.51 o 
  -8   8   9       31.06       23.57      4.98 o 
  -7   8   9      135.43      138.41      5.68 o 
  -6   8   9        2.78        0.29      2.70 o 
  -5   8   9        0.66        0.92      2.69 o 
  -4   8   9        4.55       -3.95      2.63 o 
  -3   8   9     1061.45     1022.42     14.19 o 
  -2   8   9       57.13       57.89      4.21 o 
  -1   8   9       20.87       19.61      2.89 o 
   0   8   9        0.11       -3.07      2.05 o 
   1   8   9       10.21        4.08      2.64 o 
   2   8   9       25.82       20.67      4.04 o 
   3   8   9       55.37       46.65      4.90 o 
   4   8   9        0.06        1.62      3.91 o 
   5   8   9       15.02       14.87      4.16 o 
   6   8   9        0.95        2.20      3.69 o 
   7   8   9       11.03       11.56      4.36 o 
   8   8   9        1.71       -1.78      4.27 o 
 -13   9   9       14.19       12.59      4.51 o 
 -12   9   9       14.66        8.87      4.16 o 
 -11   9   9        1.44        1.82      3.97 o 
 -10   9   9       76.52       61.89      6.58 o 
  -9   9   9      182.68      149.13      7.12 o 
  -8   9   9        3.54        6.21      3.60 o 
  -7   9   9      268.91      258.60      8.68 o 
  -6   9   9      250.30      254.41      7.45 o 
  -5   9   9       74.60       79.74      4.98 o 
  -4   9   9       56.65       53.05      4.85 o 
  -3   9   9        0.62       -2.75      2.83 o 
  -2   9   9        5.45        2.22      3.63 o 
  -1   9   9       44.41       39.61      3.52 o 
   0   9   9        0.27       -1.31      2.53 o 
   1   9   9        5.41        1.61      2.65 o 
   2   9   9        0.98       -1.62      2.68 o 
   3   9   9       43.56       33.56      4.77 o 
   4   9   9       17.18       17.88      4.41 o 
   5   9   9      166.89      172.33      8.85 o 
   6   9   9        3.63        5.11      4.24 o 
   7   9   9        0.48        0.00      3.94 o 
 -11  10   9       29.85       33.14      6.37 o 
 -10  10   9       36.47       36.05      5.12 o 
  -9  10   9      404.65      381.30     13.74 o 
  -8  10   9        0.04        0.30      3.78 o 
  -7  10   9       11.84       14.50      4.27 o 
  -6  10   9        5.36       -0.26      3.21 o 
  -5  10   9        0.02        2.16      3.56 o 
  -4  10   9       15.89       15.61      3.72 o 
  -3  10   9        5.79        6.64      4.97 o 
  -2  10   9        5.27        4.89      3.38 o 
  -1  10   9        6.00        1.09      2.78 o 
   0  10   9        1.53        1.50      2.84 o 
   1  10   9        1.27       -4.11      2.74 o 
   2  10   9       27.55       16.24      3.80 o 
   3  10   9      113.76      114.23      8.87 o 
   4  10   9        0.34       -3.50      5.91 o 
   5  10   9        8.92       10.26      4.62 o 
  -9  11   9       61.35       49.38      5.69 o 
  -8  11   9       90.79       91.14      6.80 o 
  -7  11   9       67.33       57.72      6.04 o 
  -6  11   9        2.21        4.03      4.09 o 
  -5  11   9      103.47      118.35      7.25 o 
  -4  11   9       34.40       26.14      5.56 o 
  -3  11   9        8.86        6.90      6.04 o 
  -2  11   9        1.21       -3.94      3.45 o 
  -1  11   9        4.97       -2.53      3.53 o 
   0  11   9        3.91       -2.22      3.07 o 
   1  11   9        0.07       -4.73      3.28 o 
   2  11   9        1.84       -5.05      3.37 o 
   3  11   9       38.89       44.25      9.26 o 
  -6  12   9        2.41       -2.09      4.82 o 
  -5  12   9       28.37       32.49      5.45 o 
  -4  12   9       44.17       49.15      6.70 o 
  -3  12   9       79.69       84.74      6.03 o 
  -2  12   9        0.13       -1.67      3.93 o 
  -1  12   9       20.46        7.24      4.22 o 
   0  12   9        1.11       -2.87      3.27 o 
 -17   0  10        0.36       -2.27      5.37 o 
 -16   0  10       75.76       78.41      9.99 o 
 -15   0  10       18.33       17.29      6.55 o 
 -14   0  10      156.15      163.29     11.92 o 
 -13   0  10      275.26      273.88     16.54 o 
 -12   0  10      695.40      705.51     14.62 o 
 -11   0  10      257.90      246.92      6.60 o 
 -10   0  10     2127.92     2271.17     25.49 o 
  -9   0  10      703.42      665.09     10.44 o 
  -8   0  10       46.33       55.77      3.29 o 
  -7   0  10      504.28      505.79      8.47 o 
  -6   0  10      318.66      366.44     13.45 o 
  -5   0  10        0.01       -1.93      1.29 o 
  -4   0  10       70.39       80.95      3.36 o 
  -3   0  10        2.67        0.28      1.59 o 
  -2   0  10     1233.45     1319.32     15.74 o 
  -1   0  10        0.91        1.51      1.47 o 
   0   0  10      727.92      674.62     10.00 o 
   1   0  10        0.35       -1.30      1.41 o 
   2   0  10       42.14       30.60      3.47 o 
   3   0  10       71.80       68.22      4.83 o 
   4   0  10     1955.11     1973.87     29.32 o 
   5   0  10      369.88      359.32     10.39 o 
   6   0  10      834.24      825.09     16.70 o 
   7   0  10       34.55       34.86      6.82 o 
   8   0  10      109.47       92.46      9.78 o 
   9   0  10       11.11        6.55      5.93 o 
  10   0  10        0.08        5.65      6.06 o 
  11   0  10        7.72        9.85      6.61 o 
 -17   1  10        8.55        5.10      4.29 o 
 -16   1  10       15.12       20.18      7.19 o 
 -15   1  10       16.35        9.02      3.50 o 
 -14   1  10      136.98      139.97      6.56 o 
 -13   1  10       55.70       54.68      4.42 o 
 -12   1  10        8.95       13.85      3.03 o 
 -11   1  10       88.03       87.18      3.50 o 
 -10   1  10       18.00       14.68      2.02 o 
  -9   1  10        0.36       -1.89      1.26 o 
  -8   1  10      825.93      893.22      8.79 o 
  -7   1  10       78.35       87.22      2.63 o 
  -6   1  10      632.53      653.57      6.91 o 
  -5   1  10      137.29      122.36      2.82 o 
  -4   1  10        1.00        1.14      0.96 o 
  -3   1  10      176.18      174.18      3.89 o 
  -2   1  10      197.63      190.15      3.43 o 
  -1   1  10        1.17       -1.25      0.96 o 
   0   1  10        6.54        6.60      1.13 o 
   1   1  10      115.49      109.80      3.33 o 
   2   1  10      115.17      125.81      3.55 o 
   3   1  10      218.67      203.08      4.58 o 
   4   1  10      600.91      594.82      9.22 o 
   5   1  10       37.45       46.56      3.08 o 
   6   1  10      277.35      256.72      6.45 o 
   7   1  10        4.83       -1.25      2.57 o 
   8   1  10        0.06       -0.18      3.46 o 
   9   1  10       79.14       70.60      6.58 o 
  10   1  10        0.34       -2.55      5.37 o 
  11   1  10       27.69       33.53     11.47 o 
 -17   2  10        4.49        6.04      3.76 o 
 -16   2  10        9.98        7.46      3.93 o 
 -15   2  10        1.30       -2.43      3.01 o 
 -14   2  10      172.57      168.86      6.99 o 
 -13   2  10        2.08       -1.77      2.67 o 
 -12   2  10     1158.51     1173.36     14.68 o 
 -11   2  10      136.75      131.01      5.38 o 
 -10   2  10      134.43      138.25      5.75 o 
  -9   2  10       51.64       41.88      2.47 o 
  -8   2  10       60.05       62.00      2.76 o 
  -7   2  10        5.46        3.74      1.45 o 
  -6   2  10      215.88      234.56      4.50 o 
  -5   2  10        0.03       -1.70      1.14 o 
  -4   2  10      170.26      172.89      3.42 o 
  -3   2  10       47.63       56.72      2.08 o 
  -2   2  10      252.87      255.98      4.17 o 
  -1   2  10       39.50       35.70      2.09 o 
   0   2  10      737.66      820.94      8.68 o 
   1   2  10       95.73       97.89      2.98 o 
   2   2  10      402.34      422.36      6.42 o 
   3   2  10       75.50       72.71      3.17 o 
   4   2  10      630.90      615.66      8.45 o 
   5   2  10       20.62       22.71      3.91 o 
   6   2  10       16.42       20.44      2.91 o 
   7   2  10        0.03        2.47      2.48 o 
   8   2  10        1.33        2.48      5.51 o 
   9   2  10        0.05        5.69      3.97 o 
  10   2  10        6.36       14.12      4.99 o 
 -17   3  10        0.02        0.80      3.62 o 
 -16   3  10      148.53      140.40      8.77 o 
 -15   3  10      121.67       98.67      6.14 o 
 -14   3  10       12.79       17.28      3.71 o 
 -13   3  10       93.36       99.78      4.85 o 
 -12   3  10      132.21      142.76      5.79 o 
 -11   3  10        0.34       -0.35      2.01 o 
 -10   3  10      607.44      650.22      9.98 o 
  -9   3  10      161.56      155.90      4.96 o 
  -8   3  10      286.20      278.19      5.92 o 
  -7   3  10       96.39       95.48      4.75 o 
  -6   3  10       28.59       17.31      2.00 o 
  -5   3  10       12.62        7.82      1.52 o 
  -4   3  10      796.26      820.28      9.09 o 
  -3   3  10       32.95       34.35      2.54 o 
  -2   3  10       25.53       21.74      2.24 o 
  -1   3  10      204.91      200.24      4.46 o 
   0   3  10       34.74       40.22      2.90 o 
   1   3  10       26.15       27.25      2.05 o 
   2   3  10       60.78       57.84      2.84 o 
   3   3  10        6.50        4.29      1.84 o 
   4   3  10       13.50        7.00      2.26 o 
   5   3  10       26.76       25.15      2.62 o 
   6   3  10       20.39       18.58      3.42 o 
   7   3  10        3.99        0.95      2.46 o 
   8   3  10       14.57       23.90      3.42 o 
   9   3  10        1.70       -0.77      3.37 o 
  10   3  10        3.27        1.57      4.48 o 
 -16   4  10       57.73       64.60      5.75 o 
 -15   4  10       45.57       45.62      4.93 o 
 -14   4  10       99.87       88.42      5.77 o 
 -13   4  10      109.81      105.79      5.01 o 
 -12   4  10        0.40        2.66      4.80 o 
 -11   4  10      374.01      338.54      7.37 o 
 -10   4  10      168.30      159.62      5.14 o 
  -9   4  10      156.78      156.53      4.37 o 
  -8   4  10       55.91       46.98      2.80 o 
  -7   4  10       64.32       67.00      2.97 o 
  -6   4  10      117.78      130.14      3.71 o 
  -5   4  10        8.23        6.49      1.87 o 
  -4   4  10      128.01      108.77      4.00 o 
  -3   4  10       47.24       48.66      2.98 o 
  -2   4  10      905.67      907.62     12.18 o 
  -1   4  10        0.19       -0.41      1.54 o 
   0   4  10      998.14      981.03     11.25 o 
   1   4  10       32.73       36.23      2.73 o 
   2   4  10     1099.84     1099.04     13.84 o 
   3   4  10       13.52        7.68      2.12 o 
   4   4  10      130.62      123.98      4.27 o 
   5   4  10        1.89       -1.77      2.15 o 
   6   4  10       37.49       30.13      3.33 o 
   7   4  10       69.93       69.41      4.41 o 
   8   4  10      128.61      120.22      5.61 o 
   9   4  10        4.59        4.96      3.54 o 
  10   4  10       31.51       37.37      6.13 o 
 -16   5  10        9.43       10.30      4.04 o 
 -15   5  10       97.21      100.91      6.43 o 
 -14   5  10       30.97       27.66      3.65 o 
 -13   5  10       48.69       40.31      3.77 o 
 -12   5  10       10.69        5.97      2.68 o 
 -11   5  10       40.70       32.87      5.30 o 
 -10   5  10        2.90       -0.08      2.13 o 
  -9   5  10       33.19       33.32      3.15 o 
  -8   5  10       18.04       19.13      2.37 o 
  -7   5  10      245.88      241.80      6.66 o 
  -6   5  10      565.13      541.41      8.97 o 
  -5   5  10       66.49       64.35      4.01 o 
  -4   5  10      455.11      438.54      7.96 o 
  -3   5  10      172.82      181.67      5.29 o 
  -2   5  10      284.54      262.92      6.21 o 
  -1   5  10      376.65      352.59      6.42 o 
   0   5  10       63.60       65.92      3.39 o 
   1   5  10      328.16      305.98      6.16 o 
   2   5  10      115.48      118.26      4.87 o 
   3   5  10        0.45       -0.05      2.26 o 
   4   5  10       55.70       58.28      4.05 o 
   5   5  10        0.10        0.38      2.26 o 
   6   5  10       40.21       43.38      3.82 o 
   7   5  10        1.47       -1.60      2.74 o 
   8   5  10        4.69        0.56      2.86 o 
   9   5  10        2.23       -2.51      3.01 o 
 -15   6  10       41.82       36.88      6.94 o 
 -14   6  10        1.11        3.38      2.78 o 
 -13   6  10       39.21       47.02      4.07 o 
 -12   6  10       51.45       30.95      3.48 o 
 -11   6  10        5.65        6.30      2.64 o 
 -10   6  10       42.14       43.05      3.62 o 
  -9   6  10        2.22       -1.33      2.60 o 
  -8   6  10       60.65       60.68      3.85 o 
  -7   6  10        8.94        2.21      2.36 o 
  -6   6  10      574.89      571.59      9.63 o 
  -5   6  10      302.09      299.29      9.28 o 
  -4   6  10      116.29      125.88      4.96 o 
  -3   6  10       27.22       28.52      3.11 o 
  -2   6  10       87.99       99.03      4.49 o 
  -1   6  10        4.71        2.04      2.06 o 
   0   6  10      513.02      502.59      9.27 o 
   1   6  10        0.06       -1.29      2.15 o 
   2   6  10       14.02       25.03      3.19 o 
   3   6  10        0.96       -1.94      2.44 o 
   4   6  10       40.66       50.89      4.72 o 
   5   6  10        0.37       -1.63      2.91 o 
   6   6  10       31.77       27.84      4.29 o 
   7   6  10       10.77       13.84      4.03 o 
   8   6  10        1.48       -2.25      3.34 o 
   9   6  10       18.28       11.04      7.99 o 
 -15   7  10        9.38       13.03      5.92 o 
 -14   7  10       39.26       47.87      4.32 o 
 -13   7  10       29.69       22.97      4.13 o 
 -12   7  10       50.25       39.04      4.61 o 
 -11   7  10        0.76       -0.35      4.17 o 
 -10   7  10       73.65       74.15      5.77 o 
  -9   7  10       18.67       20.58      3.75 o 
  -8   7  10        9.12       10.70      3.36 o 
  -7   7  10        4.11        1.17      2.60 o 
  -6   7  10      212.03      183.83      6.05 o 
  -5   7  10        9.64       12.70      3.01 o 
  -4   7  10       32.88       36.82      3.59 o 
  -3   7  10       21.87       25.14      3.28 o 
  -2   7  10      610.77      586.39     10.16 o 
  -1   7  10      127.18      131.39      4.70 o 
   0   7  10        1.86       -2.40      2.20 o 
   1   7  10       41.07       31.17      3.17 o 
   2   7  10       22.46       27.63      4.19 o 
   3   7  10       73.07       74.23      5.36 o 
   4   7  10      152.82      150.33      7.34 o 
   5   7  10        1.19       -1.51      3.42 o 
   6   7  10       58.12       51.95      5.23 o 
   7   7  10        6.95        0.79      5.09 o 
   8   7  10        5.45       -4.78      3.79 o 
 -14   8  10        6.22        9.02      4.24 o 
 -13   8  10        2.41        2.76      3.74 o 
 -12   8  10       26.90       32.66      4.78 o 
 -11   8  10       83.48       76.16      6.02 o 
 -10   8  10      174.49      178.08      7.53 o 
  -9   8  10       16.54       10.97      3.63 o 
  -8   8  10       37.20       35.74      4.41 o 
  -7   8  10        6.59        3.37      2.86 o 
  -6   8  10        0.11       -2.43      2.74 o 
  -5   8  10       44.96       38.22      3.99 o 
  -4   8  10      789.25      800.34     12.54 o 
  -3   8  10      180.50      174.60      6.20 o 
  -2   8  10      229.28      240.59      6.99 o 
  -1   8  10      128.43      123.40      4.87 o 
   0   8  10      109.90       95.17      4.60 o 
   1   8  10       67.18       64.38      4.08 o 
   2   8  10        1.23       -0.07      2.56 o 
   3   8  10       61.17       56.67      5.27 o 
   4   8  10       89.80       99.76      6.43 o 
   5   8  10       33.36       31.23      4.80 o 
   6   8  10       35.72       29.50      4.92 o 
   7   8  10        4.21        0.78      3.80 o 
 -12   9  10       23.51       27.53      4.88 o 
 -11   9  10       29.72       27.62      4.81 o 
 -10   9  10      216.17      187.46      8.05 o 
  -9   9  10        5.94        3.18      3.69 o 
  -8   9  10        0.06       -3.30      4.37 o 
  -7   9  10       30.29       30.67      4.52 o 
  -6   9  10        5.96        6.24      3.84 o 
  -5   9  10        2.31       -1.24      3.08 o 
  -4   9  10      300.72      264.45      7.99 o 
  -3   9  10       14.08       14.76      3.57 o 
  -2   9  10       53.61       60.78      4.65 o 
  -1   9  10        0.00        1.64      2.60 o 
   0   9  10       10.32        8.37      2.89 o 
   1   9  10       25.33       27.48      3.43 o 
   2   9  10      230.65      237.48      7.59 o 
   3   9  10       11.97        8.45      5.13 o 
   4   9  10      100.26      114.96      7.08 o 
   5   9  10        5.80        2.66      4.08 o 
   6   9  10        0.33       -3.88      5.64 o 
 -11  10  10       10.89       15.71      6.74 o 
 -10  10  10       79.90       74.45      6.28 o 
  -9  10  10       14.83        6.27      4.10 o 
  -8  10  10      163.77      163.78      7.87 o 
  -7  10  10       52.10       55.09      8.60 o 
  -6  10  10       63.25       59.83      5.79 o 
  -5  10  10      124.70      124.34      6.24 o 
  -4  10  10        7.15        7.38      3.58 o 
  -3  10  10       69.27       79.52      5.38 o 
  -2  10  10       16.07       13.52      3.70 o 
  -1  10  10        8.24       10.76      3.65 o 
   0  10  10      112.68      111.46      5.36 o 
   1  10  10        2.16       -2.01      2.98 o 
   2  10  10        0.94        3.09      3.59 o 
   3  10  10       34.11       38.18      4.62 o 
   4  10  10        0.70        3.32      5.48 o 
  -8  11  10      100.82      100.78      7.14 o 
  -7  11  10       14.57        5.17      4.50 o 
  -6  11  10       63.28       87.83      6.79 o 
  -5  11  10        8.41        6.24      3.93 o 
  -4  11  10        0.02       -5.16      3.44 o 
  -3  11  10       22.34       17.21      4.19 o 
  -2  11  10       46.00       45.93      4.88 o 
  -1  11  10       10.05        8.27      3.89 o 
   0  11  10        0.00       -2.59      3.08 o 
   1  11  10       26.18       24.18      4.33 o 
   2  11  10        2.57       -0.93      3.75 o 
 -17   1  11        5.53        8.17      4.58 o 
 -16   1  11       14.09       20.10      4.89 o 
 -15   1  11       75.53       81.38      7.16 o 
 -14   1  11       18.24       13.23      3.91 o 
 -13   1  11      133.96      154.52      6.56 o 
 -12   1  11       62.90       71.24      4.00 o 
 -11   1  11       20.22       15.09      2.20 o 
 -10   1  11      114.04      110.38      3.77 o 
  -9   1  11       42.56       35.38      2.46 o 
  -8   1  11        1.97       -0.44      1.40 o 
  -7   1  11        1.21       -0.44      1.35 o 
  -6   1  11        2.58        0.86      1.11 o 
  -5   1  11        3.65        0.90      1.06 o 
  -4   1  11       14.29       12.27      1.40 o 
  -3   1  11       14.83       26.27      1.69 o 
  -2   1  11       16.90       19.68      1.91 o 
  -1   1  11      199.35      188.91      4.15 o 
   0   1  11       18.95       19.18      1.73 o 
   1   1  11      118.11      111.18      3.20 o 
   2   1  11        0.84        2.64      1.53 o 
   3   1  11     2134.07     2141.43     19.49 o 
   4   1  11      251.86      253.02      6.40 o 
   5   1  11      233.19      213.72      6.69 o 
   6   1  11       69.84       70.16      4.13 o 
   7   1  11       30.50       30.27      4.62 o 
   8   1  11        4.79        1.12      3.65 o 
   9   1  11        6.25       14.00      6.37 o 
  10   1  11        1.60       -7.44      4.96 o 
 -17   2  11        0.00        1.05      3.50 o 
 -16   2  11       34.02       32.73      4.65 o 
 -15   2  11        8.91       12.41      3.64 o 
 -14   2  11       35.28       35.29      4.31 o 
 -13   2  11      484.24      502.56      9.79 o 
 -12   2  11       62.21       64.35      5.02 o 
 -11   2  11      762.80      775.24     11.18 o 
 -10   2  11      278.79      269.21      5.48 o 
  -9   2  11      448.32      462.11      7.04 o 
  -8   2  11        0.33        1.19      1.52 o 
  -7   2  11      446.09      489.16      8.24 o 
  -6   2  11        0.23        0.50      1.35 o 
  -5   2  11      109.01      131.13      3.56 o 
  -4   2  11        0.02        1.43      1.54 o 
  -3   2  11       12.16       19.66      2.16 o 
  -2   2  11      194.33      208.74      4.68 o 
  -1   2  11      252.89      257.61      4.90 o 
   0   2  11       99.04       99.51      3.15 o 
   1   2  11       97.07       96.43      3.25 o 
   2   2  11      107.64      103.92      4.24 o 
   3   2  11      160.31      167.81      4.65 o 
   4   2  11        0.01       -0.56      1.94 o 
   5   2  11       76.26       81.80      4.27 o 
   6   2  11       62.72       63.65      4.71 o 
   7   2  11       51.24       56.25      4.78 o 
   8   2  11       13.22       16.85      4.62 o 
   9   2  11        7.53       14.02      4.70 o 
 -17   3  11        1.61       -3.34      3.65 o 
 -16   3  11        0.32       -2.90      3.23 o 
 -15   3  11      102.02      114.85      6.33 o 
 -14   3  11       52.97       45.22      5.16 o 
 -13   3  11      467.74      449.99      8.92 o 
 -12   3  11       15.23       12.70      2.79 o 
 -11   3  11        7.08        0.80      2.17 o 
 -10   3  11       69.70       66.73      3.78 o 
  -9   3  11        2.62        6.21      1.95 o 
  -8   3  11        3.40        4.09      2.00 o 
  -7   3  11      261.95      260.76      5.75 o 
  -6   3  11        2.90        0.48      1.61 o 
  -5   3  11       72.15       62.15      3.31 o 
  -4   3  11        7.30        2.70      1.79 o 
  -3   3  11      178.60      185.82      5.01 o 
  -2   3  11       50.55       48.01      4.09 o 
  -1   3  11     1114.33     1105.78     13.61 o 
   0   3  11       13.20       12.73      2.19 o 
   1   3  11     1442.71     1416.42     13.01 o 
   2   3  11      128.31      129.05      4.76 o 
   3   3  11        7.14        3.26      2.09 o 
   4   3  11       65.36       70.14      5.42 o 
   5   3  11      113.95      123.26      8.52 o 
   6   3  11       54.27       55.32      4.69 o 
   7   3  11      127.80      134.88      5.71 o 
   8   3  11       72.96       87.92     18.05 o 
   9   3  11        3.54        9.58      4.61 o 
 -16   4  11       16.36       13.79      4.33 o 
 -15   4  11      302.91      292.02      9.35 o 
 -14   4  11       66.26       71.07      5.72 o 
 -13   4  11        0.02        2.41      2.50 o 
 -12   4  11       97.47       93.56      5.08 o 
 -11   4  11        9.62       13.97      2.77 o 
 -10   4  11        0.94       -1.70      2.06 o 
  -9   4  11     1346.54     1392.22     14.47 o 
  -8   4  11      201.32      197.79      8.51 o 
  -7   4  11      500.05      501.62      8.70 o 
  -6   4  11      121.36      105.55      4.32 o 
  -5   4  11       68.11       64.63      3.56 o 
  -4   4  11        1.11        2.26      1.96 o 
  -3   4  11      346.54      367.24      7.30 o 
  -2   4  11       49.60       48.73      3.38 o 
  -1   4  11      136.47      139.08      4.37 o 
   0   4  11       13.07       12.01      2.30 o 
   1   4  11      123.83      108.61      4.20 o 
   2   4  11        3.52       -1.94      2.76 o 
   3   4  11      109.40      109.10      4.76 o 
   4   4  11        6.85        5.18      2.24 o 
   5   4  11       17.12       17.06      3.37 o 
   6   4  11        3.69        0.97      2.57 o 
   7   4  11        1.24        0.81      2.76 o 
   8   4  11        7.19       -0.08      2.99 o 
   9   4  11        1.85        1.39      3.71 o 
 -16   5  11        3.29       -0.94      3.60 o 
 -15   5  11       26.74       32.77      4.80 o 
 -14   5  11        0.87       -0.66      2.76 o 
 -13   5  11      113.36      101.74      5.09 o 
 -12   5  11       93.91       96.13      4.83 o 
 -11   5  11      397.51      378.18      8.07 o 
 -10   5  11       72.01       65.37      3.99 o 
  -9   5  11      133.10      143.15      5.16 o 
  -8   5  11       59.84       48.13      3.55 o 
  -7   5  11      882.34      918.23     12.74 o 
  -6   5  11      633.43      608.44     11.53 o 
  -5   5  11       86.65       93.89      4.38 o 
  -4   5  11      440.86      428.27      8.18 o 
  -3   5  11       37.43       53.93      3.64 o 
  -2   5  11       40.68       48.49      3.53 o 
  -1   5  11      193.16      181.20      5.62 o 
   0   5  11        0.01       -2.24      1.97 o 
   1   5  11      436.30      395.65      7.23 o 
   2   5  11       27.17       33.17      4.43 o 
   3   5  11       10.54       15.81      3.00 o 
   4   5  11       19.00       20.96      3.68 o 
   5   5  11       59.39       62.48      5.01 o 
   6   5  11       18.15       18.02      3.85 o 
   7   5  11        4.00       -0.01      3.46 o 
   8   5  11       29.22       30.55      4.85 o 
 -15   6  11        2.54        1.00      3.62 o 
 -14   6  11        1.78        1.07      2.85 o 
 -13   6  11       17.81       28.78      3.67 o 
 -12   6  11        0.10       -0.49      3.01 o 
 -11   6  11        5.93        8.48      3.39 o 
 -10   6  11       35.82       32.57      4.16 o 
  -9   6  11       57.52       60.80      4.77 o 
  -8   6  11        0.45       -1.27      2.33 o 
  -7   6  11       18.44       14.29      2.86 o 
  -6   6  11        6.68        4.82      3.71 o 
  -5   6  11      911.00      890.18     14.84 o 
  -4   6  11      424.69      415.97      8.37 o 
  -3   6  11       43.93       49.93      3.90 o 
  -2   6  11      246.72      241.74      6.56 o 
  -1   6  11       67.15       55.86      3.49 o 
   0   6  11       94.86       91.25      4.15 o 
   1   6  11       22.70       10.16      2.89 o 
   2   6  11      103.68      108.21      5.74 o 
   3   6  11        0.05       -3.62      2.41 o 
   4   6  11        4.83        0.70      3.56 o 
   5   6  11        9.66        3.33      3.40 o 
   6   6  11        0.85       -1.78      3.46 o 
   7   6  11       23.30       19.36      5.47 o 
   8   6  11        9.19        3.26      3.95 o 
 -14   7  11        0.07        4.20      3.76 o 
 -13   7  11       40.43       33.27      5.86 o 
 -12   7  11       29.15       27.52      6.34 o 
 -11   7  11      139.14      150.80      6.96 o 
 -10   7  11        0.47       -0.74      3.05 o 
  -9   7  11      190.40      210.88      7.66 o 
  -8   7  11       46.65       41.29      3.89 o 
  -7   7  11       82.05       75.33      4.44 o 
  -6   7  11       87.61       83.41      4.70 o 
  -5   7  11       41.25       41.31      3.85 o 
  -4   7  11      196.13      185.24     10.30 o 
  -3   7  11       34.29       23.97      3.95 o 
  -2   7  11      169.92      171.62      9.48 o 
  -1   7  11      126.70      126.23      4.81 o 
   0   7  11        6.59        5.29      2.49 o 
   1   7  11       69.53       61.52      4.11 o 
   2   7  11      133.30      134.25      5.10 o 
   3   7  11      135.77      129.89      6.75 o 
   4   7  11       40.79       41.09      4.83 o 
   5   7  11        3.14       -2.13      3.51 o 
   6   7  11        2.99       -3.41      3.45 o 
   7   7  11        3.10        0.42      5.96 o 
 -13   8  11       55.04       58.41     10.87 o 
 -12   8  11        0.24        5.23      3.82 o 
 -11   8  11       17.85       27.61      4.59 o 
 -10   8  11        0.97        6.46      4.65 o 
  -9   8  11        0.81        2.86      3.32 o 
  -8   8  11       11.86        8.99      3.61 o 
  -7   8  11       70.33       81.35      8.35 o 
  -6   8  11        7.53        4.69      3.12 o 
  -5   8  11       11.30       16.11      4.46 o 
  -4   8  11        3.43        0.62      2.90 o 
  -3   8  11       61.50       58.09      4.66 o 
  -2   8  11       12.89        6.78      3.11 o 
  -1   8  11        9.92        8.00      2.76 o 
   0   8  11       11.34        6.70      2.81 o 
   1   8  11       21.72       26.07      3.35 o 
   2   8  11        4.99        0.79      2.73 o 
   3   8  11       21.81       23.84      5.57 o 
   4   8  11        0.93        3.11      3.86 o 
   5   8  11        8.26       -0.47      3.81 o 
   6   8  11       10.82        8.93      4.51 o 
 -12   9  11        1.76       -0.11      5.14 o 
 -11   9  11       39.15       52.42      8.72 o 
 -10   9  11       63.51       59.85      5.77 o 
  -9   9  11       23.11       21.29      4.39 o 
  -8   9  11        8.06        3.28      3.70 o 
  -7   9  11       86.82      101.14      7.51 o 
  -6   9  11       16.92       18.06      3.73 o 
  -5   9  11       19.37       18.82      3.71 o 
  -4   9  11        0.45        0.59      3.09 o 
  -3   9  11      118.56      120.93      5.90 o 
  -2   9  11        1.32       -4.33      2.89 o 
  -1   9  11        8.24        2.09      3.13 o 
   0   9  11        0.01       -2.30      2.65 o 
   1   9  11        0.34       -4.01      3.09 o 
   2   9  11        0.86        0.92      3.34 o 
   3   9  11        1.10        2.66      3.39 o 
   4   9  11        2.29       -4.65      4.86 o 
 -10  10  11       99.75      104.31      7.10 o 
  -9  10  11       60.81       48.02      5.58 o 
  -8  10  11        1.77        1.89      4.01 o 
  -7  10  11        6.13        0.62      4.48 o 
  -6  10  11       15.22       12.92      3.90 o 
  -5  10  11        8.26        5.28      3.67 o 
  -4  10  11        8.99        4.52      3.60 o 
  -3  10  11      113.62      123.63      6.33 o 
  -2  10  11       71.17       75.53      5.44 o 
  -1  10  11        9.61        7.19      3.71 o 
   0  10  11       58.22       64.93      4.64 o 
   1  10  11        2.12       -1.52      3.83 o 
   2  10  11       54.66       59.77      5.34 o 
   3  10  11       67.14       70.22      5.64 o 
  -7  11  11        2.80        4.37      4.53 o 
  -6  11  11       29.40       23.79      5.15 o 
  -5  11  11       60.89       59.40      5.48 o 
  -4  11  11       36.10       20.53      4.56 o 
  -3  11  11       42.66       41.87      4.96 o 
  -2  11  11        1.64       -3.39      3.74 o 
  -1  11  11        5.24        2.10      3.98 o 
   0  11  11        0.59       -1.15      3.45 o 
 -17   0  12       47.18       46.23      8.96 o 
 -16   0  12        0.07       -1.72      5.31 o 
 -15   0  12        1.11       -5.86      4.82 o 
 -14   0  12     1369.36     1479.41     37.07 o 
 -13   0  12      367.60      356.21     16.33 o 
 -12   0  12      311.10      406.68     11.54 o 
 -11   0  12      451.91      446.45     12.85 o 
 -10   0  12      604.74      575.13     13.15 o 
  -9   0  12      100.49      106.84      7.65 o 
  -8   0  12       52.36       42.08      5.03 o 
  -7   0  12       72.51       67.33      3.74 o 
  -6   0  12      123.90      109.68      4.44 o 
  -5   0  12      548.78      544.91      9.34 o 
  -4   0  12     1692.49     1715.18     20.11 o 
  -3   0  12       64.05       77.34      4.52 o 
  -2   0  12      139.59      130.07      4.78 o 
  -1   0  12        1.43       -1.39      1.90 o 
   0   0  12      338.31      337.87      9.56 o 
   1   0  12       66.11       55.73      4.92 o 
   2   0  12       14.43       20.60      5.37 o 
   3   0  12      119.74      147.04      7.60 o 
   4   0  12       55.95       53.41      5.47 o 
   5   0  12       14.39        3.86      3.70 o 
   6   0  12      107.68      123.23      7.45 o 
   7   0  12        0.44        0.21      5.17 o 
   8   0  12       21.82       25.22      7.23 o 
   9   0  12       18.35        9.51      7.17 o 
 -17   1  12       32.84       35.26      6.02 o 
 -16   1  12      188.23      183.07     10.99 o 
 -15   1  12       98.38      109.20      7.89 o 
 -14   1  12      398.61      432.78     28.15 o 
 -13   1  12      170.13      169.24     16.71 o 
 -12   1  12       23.74       20.51      3.06 o 
 -11   1  12       55.15       49.99      3.32 o 
 -10   1  12       86.94       90.81      3.63 o 
  -9   1  12        0.85       -2.31      1.54 o 
  -8   1  12      135.63      131.39      3.93 o 
  -7   1  12      335.84      332.90      5.79 o 
  -6   1  12      609.85      571.48      7.68 o 
  -5   1  12        6.84        2.58      1.59 o 
  -4   1  12      131.44      156.63      4.50 o 
  -3   1  12      114.08       93.61      3.01 o 
  -2   1  12      376.72      404.22      6.35 o 
  -1   1  12      200.98      182.88      4.43 o 
   0   1  12        4.70        1.86      1.87 o 
   1   1  12      469.52      422.71      8.69 o 
   2   1  12     1144.17     1182.83     14.73 o 
   3   1  12      415.34      438.09      8.45 o 
   4   1  12      548.63      555.62      9.73 o 
   5   1  12       35.67       51.10      3.85 o 
   6   1  12      275.66      281.96      8.50 o 
   7   1  12        0.17        0.87      3.56 o 
   8   1  12       11.43       14.02      4.77 o 
   9   1  12        6.88        3.27      4.55 o 
 -17   2  12        0.29        1.07      5.55 o 
 -16   2  12      139.87      160.78     13.02 o 
 -15   2  12        9.44        2.90      4.90 o 
 -14   2  12        0.14        3.18      3.10 o 
 -13   2  12        1.14       -4.40      2.93 o 
 -12   2  12      964.67      947.20     13.12 o 
 -11   2  12       42.44       41.50      2.91 o 
 -10   2  12       76.87       94.56      3.83 o 
  -9   2  12      103.36      104.25      3.89 o 
  -8   2  12       33.10       33.62      3.77 o 
  -7   2  12        3.32        2.73      1.82 o 
  -6   2  12      294.50      303.69      5.59 o 
  -5   2  12       68.56       72.39      3.63 o 
  -4   2  12      456.95      475.92      9.90 o 
  -3   2  12      168.90      149.41      4.74 o 
  -2   2  12      500.00      506.90     10.31 o 
  -1   2  12        7.56       11.50      3.28 o 
   0   2  12      576.40      572.85      7.30 o 
   1   2  12       68.33       58.46      2.90 o 
   2   2  12      862.42      932.71     11.84 o 
   3   2  12       22.48       31.05      3.19 o 
   4   2  12       53.99       55.49      3.92 o 
   5   2  12        2.86        2.09      2.45 o 
   6   2  12      144.11      146.23      6.64 o 
   7   2  12       15.60       14.58      3.79 o 
   8   2  12        1.65        4.79      4.69 o 
 -16   3  12       64.17       67.56      5.64 o 
 -15   3  12        3.88       -1.20      3.27 o 
 -14   3  12       87.27       91.84      5.77 o 
 -13   3  12        0.48       -0.50      2.42 o 
 -12   3  12        4.17        0.05      2.68 o 
 -11   3  12       54.69       47.28      3.64 o 
 -10   3  12       19.18       23.46      3.05 o 
  -9   3  12       11.58        6.03      3.08 o 
  -8   3  12     3328.81     3313.24     30.78 o 
  -7   3  12      634.71      609.57     11.17 o 
  -6   3  12      918.56      851.78     11.75 o 
  -5   3  12      145.68      148.06      4.92 o 
  -4   3  12      208.09      216.99      5.74 o 
  -3   3  12       45.53       43.06      3.21 o 
  -2   3  12        5.41        0.91      2.64 o 
  -1   3  12       73.47       63.83      3.89 o 
   0   3  12       43.76       48.36      4.09 o 
   1   3  12        8.52        8.43      2.97 o 
   2   3  12      121.15      132.34      4.60 o 
   3   3  12        2.13        3.56      2.39 o 
   4   3  12      234.49      234.99      5.78 o 
   5   3  12       32.35       34.77      3.50 o 
   6   3  12        1.47       -3.52      7.30 o 
   7   3  12        0.02       -0.21      3.15 o 
   8   3  12       21.37       21.09      5.22 o 
 -16   4  12      134.09      157.95      7.70 o 
 -15   4  12       17.83       23.24      4.75 o 
 -14   4  12      195.96      175.49      6.24 o 
 -13   4  12        0.79        0.35      2.53 o 
 -12   4  12        2.27        4.75      2.56 o 
 -11   4  12       58.98       47.82      5.41 o 
 -10   4  12        6.32        8.16      2.56 o 
  -9   4  12      101.68      106.91      4.80 o 
  -8   4  12       53.01       48.04      3.74 o 
  -7   4  12       48.32       50.01      3.81 o 
  -6   4  12       69.89       70.12      4.52 o 
  -5   4  12        2.44       -2.98      2.15 o 
  -4   4  12      138.12      126.46      4.91 o 
  -3   4  12       12.32       10.91      2.54 o 
  -2   4  12      574.12      575.09      9.65 o 
  -1   4  12       16.01       13.98      2.91 o 
   0   4  12      346.50      437.53      9.31 o 
   1   4  12        2.11        1.04      2.15 o 
   2   4  12       34.72       27.02      2.95 o 
   3   4  12       62.76       60.07      4.07 o 
   4   4  12        5.46        0.65      3.08 o 
   5   4  12       57.73       57.86      4.89 o 
   6   4  12       19.19       22.56      4.13 o 
   7   4  12       59.28       64.60      5.74 o 
   8   4  12       24.18       25.22      4.63 o 
 -15   5  12       74.88       64.36      5.64 o 
 -14   5  12        3.83        4.58      2.92 o 
 -13   5  12       13.66       13.05      3.03 o 
 -12   5  12        0.62       -3.78      3.37 o 
 -11   5  12       21.24       20.39      3.70 o 
 -10   5  12      436.87      468.17     10.71 o 
  -9   5  12      283.84      286.08     15.71 o 
  -8   5  12      136.06      140.74      7.43 o 
  -7   5  12        0.16        0.90      2.57 o 
  -6   5  12     1553.44     1591.92     18.65 o 
  -5   5  12      107.56      100.59      4.77 o 
  -4   5  12      197.03      187.96      5.91 o 
  -3   5  12       26.05       28.54      3.24 o 
  -2   5  12      335.00      335.36      7.60 o 
  -1   5  12      387.17      369.93      8.01 o 
   0   5  12       10.09        5.03      2.69 o 
   1   5  12       42.92       45.65      3.72 o 
   2   5  12        0.07        1.33      2.36 o 
   3   5  12        3.44        6.48      3.15 o 
   4   5  12       54.06       59.78      8.00 o 
   5   5  12        0.24       -4.35      2.90 o 
   6   5  12       10.98       11.79      3.98 o 
   7   5  12        0.27       -4.51      3.56 o 
 -15   6  12        3.88        0.94      4.71 o 
 -14   6  12       46.20       49.78      5.30 o 
 -13   6  12       20.92       13.69      4.53 o 
 -12   6  12        0.51        2.65      3.47 o 
 -11   6  12        7.07       10.23      3.42 o 
 -10   6  12      169.81      171.26      7.05 o 
  -9   6  12       26.04       26.63      6.96 o 
  -8   6  12      145.88      151.58      5.64 o 
  -7   6  12       23.22       28.85      3.47 o 
  -6   6  12      858.66      873.08     13.01 o 
  -5   6  12      218.63      231.42      6.82 o 
  -4   6  12       14.34       16.83      3.13 o 
  -3   6  12       20.26       18.76      3.19 o 
  -2   6  12        4.32        8.52      2.86 o 
  -1   6  12       31.43       33.46      3.58 o 
   0   6  12      100.89       92.61      4.39 o 
   1   6  12        0.41       -2.12      2.25 o 
   2   6  12        0.96       -0.90      2.52 o 
   3   6  12        0.50       -1.31      4.08 o 
   4   6  12        1.99        2.70      3.52 o 
   5   6  12        0.23       -4.06      3.30 o 
   6   6  12       43.39       41.36      9.31 o 
   7   6  12       21.53       16.65      4.69 o 
 -14   7  12       16.12       19.84      4.84 o 
 -13   7  12        0.48        1.28      3.74 o 
 -12   7  12       45.80       58.95      5.48 o 
 -11   7  12        6.16       10.07      3.83 o 
 -10   7  12       47.06       51.45      5.07 o 
  -9   7  12       16.77       16.91      3.89 o 
  -8   7  12       78.30       81.19      4.79 o 
  -7   7  12        8.42       -0.22      2.90 o 
  -6   7  12      347.75      333.92      8.09 o 
  -5   7  12       28.96       45.74      4.04 o 
  -4   7  12      439.13      435.13      9.16 o 
  -3   7  12       98.36      102.97      5.16 o 
  -2   7  12        8.41       11.24      3.13 o 
  -1   7  12       12.50       12.24      3.14 o 
   0   7  12        0.64       -2.04      2.44 o 
   1   7  12       13.84       17.79      4.19 o 
   2   7  12        0.00       -3.56      2.37 o 
   3   7  12        0.00       -0.13      2.91 o 
   4   7  12       32.64       45.35      6.29 o 
   5   7  12        1.08       -1.95      5.17 o 
   6   7  12       33.67       37.96      5.32 o 
 -12   8  12       65.55       58.88      6.91 o 
 -11   8  12       16.47       14.35      5.27 o 
 -10   8  12      104.86      104.49      6.62 o 
  -9   8  12        7.07        7.17      3.70 o 
  -8   8  12        0.71        0.30      3.19 o 
  -7   8  12      174.97      181.84      6.60 o 
  -6   8  12       84.05       88.00      5.20 o 
  -5   8  12      139.99      140.98      6.08 o 
  -4   8  12      219.70      224.55      7.13 o 
  -3   8  12      168.51      175.83      6.53 o 
  -2   8  12       19.25       18.80      3.59 o 
  -1   8  12       10.97        4.64      3.35 o 
   0   8  12      113.41      113.09      5.16 o 
   1   8  12        0.00       -0.37      3.12 o 
   2   8  12        0.15       -4.79      4.32 o 
   3   8  12       36.67       45.49      4.88 o 
   4   8  12       14.06        9.47      5.33 o 
 -11   9  12        5.80       14.24      5.15 o 
 -10   9  12       20.53       18.03      6.05 o 
  -9   9  12       10.55        3.34      3.78 o 
  -8   9  12        4.84        0.09      3.65 o 
  -7   9  12        3.22        4.40      3.50 o 
  -6   9  12      264.50      271.05      8.75 o 
  -5   9  12       22.76       28.01      4.19 o 
  -4   9  12      164.98      185.09      6.96 o 
  -3   9  12       19.26       24.26      4.06 o 
  -2   9  12       66.54       55.73      4.72 o 
  -1   9  12       22.91       19.03      3.94 o 
   0   9  12        0.01       -4.07      2.72 o 
   1   9  12       10.08        4.32      3.16 o 
   2   9  12        6.84        2.31      3.44 o 
   3   9  12       11.12       14.47      4.06 o 
  -9  10  12        4.04       11.98      4.57 o 
  -8  10  12       34.25       29.30      5.05 o 
  -7  10  12       50.07       51.42      5.87 o 
  -6  10  12       12.13        9.04      3.99 o 
  -5  10  12       72.20       72.28      5.53 o 
  -4  10  12       22.64       17.21      4.61 o 
  -3  10  12       45.50       40.87      4.84 o 
  -2  10  12        1.23        2.26      3.59 o 
  -1  10  12        2.47       -0.75      5.71 o 
   0  10  12       34.25       39.36      4.30 o 
   1  10  12       11.32       11.63      5.05 o 
 -16   1  13        7.18       12.31      4.94 o 
 -15   1  13       33.96       62.39      7.79 o 
 -14   1  13        0.00       -0.65      3.61 o 
 -13   1  13      165.79      168.98      8.53 o 
 -12   1  13       11.16       12.88      3.36 o 
 -11   1  13      270.10      264.37      6.67 o 
 -10   1  13       57.17       50.48      3.62 o 
  -9   1  13      413.31      428.51      7.04 o 
  -8   1  13      268.42      253.53      5.40 o 
  -7   1  13      478.40      520.23      7.67 o 
  -6   1  13      176.26      182.93      4.70 o 
  -5   1  13     1071.86     1062.18     11.63 o 
  -4   1  13      575.54      575.30      9.21 o 
  -3   1  13     1313.98     1328.07     15.57 o 
  -2   1  13      125.45      128.60      5.31 o 
  -1   1  13        6.16        6.35      2.04 o 
   0   1  13        2.17        0.95      2.19 o 
   1   1  13       66.70       58.26      3.80 o 
   2   1  13       19.05       20.70      3.03 o 
   3   1  13      425.51      426.45      9.89 o 
   4   1  13      194.12      185.74      6.10 o 
   5   1  13       37.54       51.73      4.56 o 
   6   1  13        9.36        8.86      4.57 o 
   7   1  13        6.19        3.81      6.24 o 
   8   1  13        2.72        1.35      4.20 o 
 -16   2  13       36.54       41.34      6.09 o 
 -15   2  13       46.58       48.87      6.21 o 
 -14   2  13        9.53        3.26      3.94 o 
 -13   2  13       48.79       56.87      4.00 o 
 -12   2  13       17.96       15.48      4.40 o 
 -11   2  13      531.75      531.96      8.31 o 
 -10   2  13       55.99       51.33      3.16 o 
  -9   2  13       42.54       69.31      3.44 o 
  -8   2  13        4.40       -0.96      2.43 o 
  -7   2  13       19.59       22.90      2.90 o 
  -6   2  13       16.64       12.96      2.54 o 
  -5   2  13        7.58        4.67      2.30 o 
  -4   2  13        5.52        2.81      2.26 o 
  -3   2  13        4.44        0.37      3.92 o 
  -2   2  13      392.21      399.42      7.90 o 
  -1   2  13      526.94      536.82      9.30 o 
   0   2  13        3.91        1.10      2.90 o 
   1   2  13      369.97      356.06      6.77 o 
   2   2  13      211.31      203.74      5.43 o 
   3   2  13      723.92      740.04     11.59 o 
   4   2  13        8.47        6.39      2.87 o 
   5   2  13      109.75      130.44      6.43 o 
   6   2  13       65.96       78.00      5.41 o 
   7   2  13        6.74       10.09      4.36 o 
 -16   3  13        0.19        1.05      4.18 o 
 -15   3  13       85.70       94.60      6.16 o 
 -14   3  13       55.92       52.76      4.82 o 
 -13   3  13        2.93       -2.66      2.33 o 
 -12   3  13       15.28        9.51      3.16 o 
 -11   3  13       42.94       55.93      5.15 o 
 -10   3  13        5.79        6.82      2.48 o 
  -9   3  13       27.29       35.06      3.93 o 
  -8   3  13      140.47      143.53      6.14 o 
  -7   3  13     1312.25     1322.08     18.58 o 
  -6   3  13      120.28      115.81      4.88 o 
  -5   3  13        0.04       -3.76      2.51 o 
  -4   3  13        0.18       -1.05      2.24 o 
  -3   3  13        0.61       -2.92      2.93 o 
  -2   3  13      124.75      138.48      5.22 o 
  -1   3  13      934.37      939.55     13.11 o 
   0   3  13       23.91       26.68      3.22 o 
   1   3  13      281.56      304.03      6.52 o 
   2   3  13      207.52      190.66      5.51 o 
   3   3  13       32.79       21.86      2.90 o 
   4   3  13       41.42       42.42      4.54 o 
   5   3  13       52.33       62.70      6.36 o 
   6   3  13      132.39      138.81     10.54 o 
   7   3  13       15.52       29.18      4.64 o 
 -15   4  13        0.15        1.71      3.25 o 
 -14   4  13        1.88        0.08      2.70 o 
 -13   4  13       16.93       13.28      3.67 o 
 -12   4  13       15.98       17.91      3.04 o 
 -11   4  13       15.36        7.10      3.15 o 
 -10   4  13        8.15        6.33      3.02 o 
  -9   4  13      268.48      267.92      6.96 o 
  -8   4  13       20.57       19.96      3.28 o 
  -7   4  13       32.75       40.76      3.67 o 
  -6   4  13       80.58       81.21      7.17 o 
  -5   4  13        7.24        4.76      2.62 o 
  -4   4  13        0.29       -2.70      2.25 o 
  -3   4  13      256.35      239.63      6.50 o 
  -2   4  13       89.28       94.47      4.72 o 
  -1   4  13      418.51      394.59      9.60 o 
   0   4  13      324.20      314.56      9.55 o 
   1   4  13     1259.17     1216.90     14.12 o 
   2   4  13      147.83      154.56      5.24 o 
   3   4  13       16.71        9.71      2.74 o 
   4   4  13        0.10       -4.23      2.82 o 
   5   4  13        1.63       -1.13      3.66 o 
   6   4  13        0.10       -4.28      4.21 o 
   7   4  13        0.12       -6.53      4.36 o 
 -15   5  13        1.68        5.20      3.52 o 
 -14   5  13        2.98       -2.09      6.39 o 
 -13   5  13       99.55       97.48      6.11 o 
 -12   5  13        2.42       -1.00      3.09 o 
 -11   5  13        3.52        5.67      3.17 o 
 -10   5  13      121.37      125.63      8.06 o 
  -9   5  13      141.59      144.26      5.62 o 
  -8   5  13      118.81       99.27      5.96 o 
  -7   5  13       37.56       51.60      5.01 o 
  -6   5  13      193.17      172.03      5.93 o 
  -5   5  13       10.24        4.18      2.76 o 
  -4   5  13      192.54      177.53      5.90 o 
  -3   5  13        0.65       -1.72      2.40 o 
  -2   5  13       12.21       15.36      3.04 o 
  -1   5  13        4.40        5.94      2.88 o 
   0   5  13       18.97       18.46      2.92 o 
   1   5  13        1.85        4.26      2.58 o 
   2   5  13        0.30       -3.09      2.36 o 
   3   5  13        0.27       -0.04      2.54 o 
   4   5  13       26.40       29.25      4.36 o 
   5   5  13        0.87       -0.27      3.40 o 
   6   5  13        4.54       -2.44      3.61 o 
 -14   6  13        0.03        0.44      3.67 o 
 -13   6  13      196.44      213.45      9.82 o 
 -12   6  13       59.59       56.99      5.17 o 
 -11   6  13      145.19      153.09      7.02 o 
 -10   6  13       22.90       20.06      4.64 o 
  -9   6  13       70.63       72.15      6.23 o 
  -8   6  13        0.07       -3.67      2.45 o 
  -7   6  13        7.39        8.93      2.98 o 
  -6   6  13       12.65       16.66      3.25 o 
  -5   6  13       41.35       45.99      4.80 o 
  -4   6  13      111.77      110.41      5.29 o 
  -3   6  13       35.71       35.00      3.72 o 
  -2   6  13       42.12       48.12      4.13 o 
  -1   6  13      265.61      235.71      7.01 o 
   0   6  13      283.62      273.82      6.71 o 
   1   6  13      355.06      331.79      7.38 o 
   2   6  13       47.04       50.51      5.61 o 
   3   6  13       18.98       15.38      3.53 o 
   4   6  13        2.54       -2.54      4.29 o 
   5   6  13        4.41       11.56      4.21 o 
 -13   7  13       21.62       25.47      4.70 o 
 -12   7  13       25.18       21.17      4.44 o 
 -11   7  13       10.48        9.12      3.69 o 
 -10   7  13        6.44        7.09      3.61 o 
  -9   7  13       15.15        9.19      3.81 o 
  -8   7  13       99.21       79.55      4.89 o 
  -7   7  13       66.84       69.42      4.74 o 
  -6   7  13      346.14      341.30      8.67 o 
  -5   7  13       45.89       44.11      4.21 o 
  -4   7  13       17.95       12.55      4.78 o 
  -3   7  13       77.74       72.15      4.78 o 
  -2   7  13       41.36       35.49      3.96 o 
  -1   7  13        1.04       -2.98      2.86 o 
   0   7  13        0.02        0.89      2.59 o 
   1   7  13        7.76        3.37      2.79 o 
   2   7  13       24.17       27.14      3.49 o 
   3   7  13        3.50        2.90      3.41 o 
   4   7  13        0.51        2.51      3.52 o 
 -12   8  13        1.36        1.18      3.88 o 
 -11   8  13      119.02      119.55      8.49 o 
 -10   8  13       30.79       32.43      4.87 o 
  -9   8  13       81.48       86.16      6.23 o 
  -8   8  13        7.49        5.98      3.27 o 
  -7   8  13        1.77        1.93      3.09 o 
  -6   8  13        5.43        8.51      3.47 o 
  -5   8  13        9.40       14.64      4.49 o 
  -4   8  13        1.53        4.27      3.28 o 
  -3   8  13       19.45       26.63      4.42 o 
  -2   8  13        0.04       -4.32      2.88 o 
  -1   8  13       20.87       10.43      3.60 o 
   0   8  13       15.91       16.55      3.71 o 
   1   8  13       20.60       11.26      3.29 o 
   2   8  13        5.26        1.65      5.44 o 
   3   8  13        7.78        4.41      3.76 o 
 -10   9  13       12.87       10.92      4.38 o 
  -9   9  13       20.48       31.27      5.73 o 
  -8   9  13        0.63        1.03      3.84 o 
  -7   9  13       28.32       26.19      4.25 o 
  -6   9  13       10.78        8.24      3.65 o 
  -5   9  13      162.25      150.43      6.74 o 
  -4   9  13       52.45       57.80      4.99 o 
  -3   9  13       25.70       14.68      3.89 o 
  -2   9  13        0.60       -4.26      3.26 o 
  -1   9  13        2.10       -0.77      3.44 o 
   0   9  13        0.55       -4.23      2.92 o 
   1   9  13       40.11       35.06      4.70 o 
  -7  10  13        0.13        0.56      5.28 o 
  -6  10  13        1.26       -4.32      3.56 o 
  -5  10  13       11.38       13.87      4.48 o 
  -4  10  13       11.56       11.31      4.08 o 
  -3  10  13      154.87      165.37      7.21 o 
  -2  10  13       75.48       75.39      5.77 o 
 -16   0  14       46.62       46.23      8.96 o 
 -15   0  14        3.96        8.27      6.41 o 
 -14   0  14      134.11      120.30     11.30 o 
 -13   0  14       45.39       41.20      7.99 o 
 -12   0  14       42.18       33.58      4.91 o 
 -11   0  14       39.21       43.53      5.12 o 
 -10   0  14      425.44      411.98     11.95 o 
  -9   0  14       74.79       76.70      7.23 o 
  -8   0  14      167.02      168.57      7.67 o 
  -7   0  14       96.67       91.53      6.18 o 
  -6   0  14     1055.39     1056.16     19.25 o 
  -5   0  14      954.16      874.04     24.01 o 
  -4   0  14       57.50       62.22      8.61 o 
  -3   0  14       51.30       52.52      5.82 o 
  -2   0  14       16.24       20.98      4.39 o 
  -1   0  14        1.46       -1.88      3.25 o 
   0   0  14       33.27       29.28      4.66 o 
   1   0  14        0.81       -2.20      4.07 o 
   2   0  14        0.29        5.30      3.54 o 
   3   0  14      119.82      130.38      7.72 o 
   4   0  14      136.25      130.85      7.95 o 
   5   0  14       76.30       83.28      6.87 o 
   6   0  14       98.87      100.73     10.54 o 
 -16   1  14      139.31      147.64      9.05 o 
 -15   1  14      139.18      149.76      8.89 o 
 -14   1  14       35.52       42.52      5.70 o 
 -13   1  14      100.97      100.75      5.83 o 
 -12   1  14        4.91        2.47      2.51 o 
 -11   1  14        1.21       -2.50      2.26 o 
 -10   1  14       98.36       95.14      4.57 o 
  -9   1  14        0.11        4.50      2.41 o 
  -8   1  14      175.51      166.50      5.42 o 
  -7   1  14       85.87       73.01      4.08 o 
  -6   1  14        5.45        3.90      2.38 o 
  -5   1  14       35.18       48.86      3.55 o 
  -4   1  14      604.56      590.46      9.73 o 
  -3   1  14      402.35      434.66      8.38 o 
  -2   1  14      803.44      818.28     14.03 o 
  -1   1  14      154.21      141.60      7.92 o 
   0   1  14        4.29        1.08      3.03 o 
   1   1  14      204.94      195.28      6.05 o 
   2   1  14      223.26      246.77      6.77 o 
   3   1  14       47.65       56.42      4.07 o 
   4   1  14       74.17       83.91      4.82 o 
   5   1  14        3.01        7.20      3.32 o 
   6   1  14       12.09       13.79      3.91 o 
 -16   2  14       39.61       36.79      5.96 o 
 -15   2  14       30.27       22.79      5.21 o 
 -14   2  14       18.31       10.72      7.79 o 
 -13   2  14        6.94        4.66      3.25 o 
 -12   2  14       27.62       21.14      3.64 o 
 -11   2  14        0.51        0.21      2.34 o 
 -10   2  14      281.86      252.42      5.88 o 
  -9   2  14      104.87      100.30      4.68 o 
  -8   2  14       38.55       49.20      3.76 o 
  -7   2  14       24.21       19.89      4.38 o 
  -6   2  14       62.53       82.66      4.22 o 
  -5   2  14      107.71      114.44      4.83 o 
  -4   2  14      484.80      492.61      9.01 o 
  -3   2  14      112.21      116.48      5.72 o 
  -2   2  14      124.28      154.56      9.32 o 
  -1   2  14       34.89       40.96      3.74 o 
   0   2  14        7.64        3.12      3.19 o 
   1   2  14        6.01        4.09      3.23 o 
   2   2  14        7.35        6.96      3.33 o 
   3   2  14       64.22       67.15      7.88 o 
   4   2  14       45.51       39.86      5.55 o 
   5   2  14        5.11        2.45      4.14 o 
   6   2  14        8.65       -1.03      3.70 o 
 -15   3  14        0.02        6.93      4.48 o 
 -14   3  14       30.25       24.24      4.07 o 
 -13   3  14        0.63       -0.12      2.53 o 
 -12   3  14       53.55       49.28      3.90 o 
 -11   3  14       62.72       61.63      4.80 o 
 -10   3  14       31.16       31.25      4.26 o 
  -9   3  14       53.40       51.78      4.54 o 
  -8   3  14     1700.51     1737.95     32.08 o 
  -7   3  14      251.04      246.75      6.65 o 
  -6   3  14      111.91      103.24      7.59 o 
  -5   3  14        0.76        1.34      2.44 o 
  -4   3  14      180.73      186.27      5.94 o 
  -3   3  14      130.45      123.36      5.18 o 
  -2   3  14        3.35       -0.37      2.59 o 
  -1   3  14      103.87      115.36      5.24 o 
   0   3  14       13.88       13.95      4.55 o 
   1   3  14        4.10        0.71      2.32 o 
   2   3  14        0.55        1.34      7.97 o 
   3   3  14        2.06       -3.74      3.14 o 
   4   3  14        1.46       -2.64      3.80 o 
   5   3  14        0.89       -2.22      3.82 o 
   6   3  14        7.48        5.53      4.94 o 
 -15   4  14        8.26        4.72      3.99 o 
 -14   4  14       29.42        9.64      3.71 o 
 -13   4  14        2.20        0.61      3.11 o 
 -12   4  14        1.84       -4.18      2.79 o 
 -11   4  14       17.45       12.85      3.57 o 
 -10   4  14        3.13        2.18      2.72 o 
  -9   4  14        2.91        5.27      2.71 o 
  -8   4  14      133.88      119.39      5.23 o 
  -7   4  14        0.00        4.09      2.70 o 
  -6   4  14       87.79       80.35      4.53 o 
  -5   4  14        1.16        1.16      2.45 o 
  -4   4  14      157.88      163.56      5.79 o 
  -3   4  14      101.80      103.03      5.00 o 
  -2   4  14       70.19       62.64      4.35 o 
  -1   4  14        4.59       12.15      3.74 o 
   0   4  14      492.89      567.68     10.43 o 
   1   4  14       31.15       45.94      3.70 o 
   2   4  14       22.07       31.83      3.40 o 
   3   4  14       38.43       41.45      3.65 o 
   4   4  14       23.48       28.12      7.79 o 
   5   4  14      129.47      126.46      8.67 o 
 -14   5  14       20.46       23.25      4.45 o 
 -13   5  14        2.02        0.89      3.35 o 
 -12   5  14        3.05        2.64      4.79 o 
 -11   5  14       18.28       20.29      3.94 o 
 -10   5  14      456.60      416.96     10.61 o 
  -9   5  14      262.35      218.52      8.28 o 
  -8   5  14      154.15      131.54      5.50 o 
  -7   5  14       40.56       43.80      3.92 o 
  -6   5  14      191.37      180.09      8.98 o 
  -5   5  14        1.87       -3.51      2.34 o 
  -4   5  14      124.94      114.10      5.30 o 
  -3   5  14       21.71       18.32      3.31 o 
  -2   5  14        1.13       -1.51      2.61 o 
  -1   5  14      138.16      136.64      5.88 o 
   0   5  14       42.09       45.99      4.24 o 
   1   5  14        6.88        4.47      2.78 o 
   2   5  14        0.08        1.87      2.68 o 
   3   5  14       11.40        8.30      3.42 o 
   4   5  14       81.08       96.19      5.52 o 
   5   5  14        8.70       12.71      5.34 o 
 -13   6  14        1.74        2.42      3.63 o 
 -12   6  14       56.33       69.82      6.93 o 
 -11   6  14        4.37       -0.14      3.30 o 
 -10   6  14       32.75       45.30      4.97 o 
  -9   6  14        6.43        4.86      2.92 o 
  -8   6  14       51.82       49.66      4.69 o 
  -7   6  14       15.62       13.35      3.16 o 
  -6   6  14        9.38        3.72      2.93 o 
  -5   6  14        5.38        1.46      2.79 o 
  -4   6  14       47.40       57.73      4.38 o 
  -3   6  14        7.29        2.12      2.89 o 
  -2   6  14        3.16        5.01      3.00 o 
  -1   6  14       18.68       25.58      3.82 o 
   0   6  14       32.82       50.23      4.43 o 
   1   6  14       72.66       82.45      6.47 o 
   2   6  14      202.63      200.06      6.29 o 
   3   6  14       11.29        8.86      3.61 o 
   4   6  14       59.30       66.85      5.23 o 
 -12   7  14       17.88       25.51      4.60 o 
 -11   7  14       14.89       16.71      7.59 o 
 -10   7  14        0.52        0.79      3.46 o 
  -9   7  14        8.23        5.56      3.48 o 
  -8   7  14        5.42       -4.00      2.83 o 
  -7   7  14       29.44       26.23      3.82 o 
  -6   7  14      142.32      143.54      6.13 o 
  -5   7  14        3.11        1.75      3.08 o 
  -4   7  14       31.36       26.78      3.83 o 
  -3   7  14       19.44       11.20      3.38 o 
  -2   7  14        0.01       -3.52      2.90 o 
  -1   7  14       22.22       14.10      3.71 o 
   0   7  14        0.86       -0.49      3.15 o 
   1   7  14        0.07        0.16      2.86 o 
   2   7  14       78.64       87.41      5.61 o 
   3   7  14      133.53      152.67      7.02 o 
 -11   8  14       21.68       22.06      4.68 o 
 -10   8  14        0.01       -2.30      3.40 o 
  -9   8  14        4.07        5.43      3.80 o 
  -8   8  14        0.75        0.45      3.12 o 
  -7   8  14       28.52       39.43      4.90 o 
  -6   8  14        0.34        1.18      3.32 o 
  -5   8  14       14.25       12.17      3.68 o 
  -4   8  14       68.45       69.61      5.18 o 
  -3   8  14       74.17       81.54      5.44 o 
  -2   8  14        1.40       -2.21      3.31 o 
  -1   8  14        0.58       -3.48      3.33 o 
   0   8  14        5.43        4.57      3.63 o 
   1   8  14       49.60       47.88      4.43 o 
  -8   9  14       13.84       17.94      4.51 o 
  -7   9  14        0.03        2.19      3.46 o 
  -6   9  14       59.20       72.07      5.50 o 
  -5   9  14        0.22       -1.18      3.45 o 
  -4   9  14      178.02      211.96      9.04 o 
  -3   9  14        6.76        6.15      3.78 o 
  -2   9  14        0.20       -5.66      4.00 o 
  -1   9  14        1.44       -1.35      3.70 o 
 -15   1  15       42.61       56.64      6.64 o 
 -14   1  15        1.81       -3.12      3.70 o 
 -13   1  15        9.02        8.72      3.45 o 
 -12   1  15        7.66        6.00      2.71 o 
 -11   1  15      101.23      110.66      5.02 o 
 -10   1  15       74.73       97.88      4.76 o 
  -9   1  15      675.93      671.25     12.92 o 
  -8   1  15      207.13      183.41      7.00 o 
  -7   1  15       23.64       32.19      7.44 o 
  -6   1  15        2.50       -1.32      2.70 o 
  -5   1  15       19.74       18.10      6.26 o 
  -4   1  15      169.14      175.26      8.00 o 
  -3   1  15      527.61      546.15     14.57 o 
  -2   1  15       29.53       29.95      4.09 o 
  -1   1  15       21.17       15.48      3.70 o 
   0   1  15        3.84        0.32      3.01 o 
   1   1  15        4.27        2.88      3.13 o 
   2   1  15        4.30        3.89      3.85 o 
   3   1  15        2.52        5.39      3.33 o 
   4   1  15       69.02       69.19      5.71 o 
   5   1  15       12.00       12.17      3.83 o 
 -15   2  15       24.55       26.71      7.27 o 
 -14   2  15        0.40       -2.50      3.68 o 
 -13   2  15       10.47       12.80      3.50 o 
 -12   2  15       23.04       20.75      3.69 o 
 -11   2  15        1.78        4.17      3.50 o 
 -10   2  15        1.09       -1.09      4.62 o 
  -9   2  15       19.21       23.38      3.84 o 
  -8   2  15       16.34       10.08      2.94 o 
  -7   2  15      124.09      122.76      5.14 o 
  -6   2  15        0.00       -3.27      2.18 o 
  -5   2  15       81.12       77.58      4.42 o 
  -4   2  15       11.66       12.67      3.21 o 
  -3   2  15      432.94      446.74      8.96 o 
  -2   2  15      342.54      347.18      9.45 o 
  -1   2  15      124.30      112.54      6.18 o 
   0   2  15        8.82       -2.37      5.60 o 
   1   2  15       33.35       27.22      4.18 o 
   2   2  15        5.94        1.04      3.17 o 
   3   2  15        3.55        5.29      3.59 o 
   4   2  15        1.64        6.51      3.59 o 
   5   2  15       22.12       15.87      8.82 o 
 -15   3  15        5.32        3.42      4.34 o 
 -14   3  15        0.17       -3.15      3.99 o 
 -13   3  15        1.04       -5.11      4.69 o 
 -12   3  15        0.06        0.83      3.94 o 
 -11   3  15       39.35       32.55      4.17 o 
 -10   3  15        0.06       -2.23      2.80 o 
  -9   3  15        0.28        2.80      3.07 o 
  -8   3  15        5.16        3.55      2.95 o 
  -7   3  15       19.94        9.38      2.83 o 
  -6   3  15       32.85       25.60      3.44 o 
  -5   3  15       49.58       49.43      3.92 o 
  -4   3  15       22.84       19.98      3.81 o 
  -3   3  15        0.03       -0.70      2.69 o 
  -2   3  15      130.03      119.10      5.38 o 
  -1   3  15        0.77       -1.52      2.69 o 
   0   3  15        1.70       -3.60      3.12 o 
   1   3  15        5.11        7.73      3.65 o 
   2   3  15       60.00       50.08      9.06 o 
   3   3  15        0.11       -4.85      3.28 o 
   4   3  15        7.26        0.24      4.65 o 
 -14   4  15        0.59        0.33      3.45 o 
 -13   4  15        0.47        0.60      3.24 o 
 -12   4  15       12.14       12.17      3.78 o 
 -11   4  15       13.64        7.73      3.50 o 
 -10   4  15        0.57       -2.04      2.63 o 
  -9   4  15      160.53      158.49      5.91 o 
  -8   4  15        0.70        3.06      2.76 o 
  -7   4  15        7.71        5.78      2.83 o 
  -6   4  15        1.34       -0.07      2.49 o 
  -5   4  15        2.60        0.92      2.68 o 
  -4   4  15       18.61       11.38      3.07 o 
  -3   4  15        6.93        4.82      2.90 o 
  -2   4  15       45.29       41.71      4.10 o 
  -1   4  15      677.51      651.60     11.52 o 
   0   4  15      301.15      287.27      8.74 o 
   1   4  15      189.08      175.20      6.48 o 
   2   4  15       12.96        2.23      3.82 o 
   3   4  15        0.60       -2.76      3.40 o 
   4   4  15       10.04        9.69      4.97 o 
 -13   5  15        3.02        8.20      3.64 o 
 -12   5  15       53.88       61.10      6.25 o 
 -11   5  15       42.08       42.04      4.72 o 
 -10   5  15       30.07       27.90      3.66 o 
  -9   5  15       13.53       12.04      4.05 o 
  -8   5  15      103.26      105.01      5.27 o 
  -7   5  15      119.08      119.81      5.57 o 
  -6   5  15        6.46        5.09      2.95 o 
  -5   5  15       58.69       64.84      4.56 o 
  -4   5  15        0.36       -3.88      2.59 o 
  -3   5  15        6.75        8.33      3.09 o 
  -2   5  15        1.39       -0.19      2.99 o 
  -1   5  15        7.38        5.26      3.30 o 
   0   5  15        5.58        8.04      3.33 o 
   1   5  15      111.93      123.28      5.33 o 
   2   5  15       13.03        9.89      3.20 o 
   3   5  15       26.98       35.97      4.28 o 
 -12   6  15       35.64       40.81      5.04 o 
 -11   6  15        1.68       -2.36      3.38 o 
 -10   6  15        5.69        4.50      3.53 o 
  -9   6  15        0.04       -3.76      3.03 o 
  -8   6  15        3.80        3.89      3.05 o 
  -7   6  15        0.09       -1.34      2.79 o 
  -6   6  15        1.44       -2.63      2.84 o 
  -5   6  15        0.05       -0.12      2.90 o 
  -4   6  15        0.17       -0.96      2.79 o 
  -3   6  15       15.53       12.47      3.44 o 
  -2   6  15       27.83       32.00      4.15 o 
  -1   6  15      179.67      161.45     10.07 o 
   0   6  15      145.31      118.40      6.08 o 
   1   6  15      102.71      108.08      5.30 o 
   2   6  15       51.67       60.76      5.01 o 
 -11   7  15       15.93       17.39      4.45 o 
 -10   7  15       44.45       48.50      5.44 o 
  -9   7  15       63.61       44.86      5.21 o 
  -8   7  15        0.33       -4.59      3.38 o 
  -7   7  15      112.58      104.02      5.71 o 
  -6   7  15      116.02       93.10      5.54 o 
  -5   7  15        3.06       -1.46      3.10 o 
  -4   7  15       11.08       13.93      3.70 o 
  -3   7  15        1.47        2.37      3.35 o 
  -2   7  15        0.08       -4.63      3.08 o 
  -1   7  15       38.15       27.56      4.34 o 
   0   7  15        1.00        3.63      3.67 o 
   1   7  15        5.85        4.27      3.23 o 
  -9   8  15        4.08        1.89      3.85 o 
  -8   8  15        0.11       -4.15      3.28 o 
  -7   8  15        3.10       -0.15      3.40 o 
  -6   8  15        5.85       -0.39      3.41 o 
  -5   8  15        0.74       -1.65      3.41 o 
  -4   8  15        0.92       -1.65      3.26 o 
  -3   8  15       10.33        6.51      3.81 o 
  -2   8  15        0.08       -3.57      3.38 o 
  -1   8  15        2.32       -3.50      3.65 o 
 -14   0  16       28.82       41.27      8.47 o 
 -13   0  16        0.03       -1.98      5.03 o 
 -12   0  16      101.98      116.68     12.02 o 
 -11   0  16      142.58      146.39      8.23 o 
 -10   0  16      618.23      651.93     15.77 o 
  -9   0  16       98.80      122.37     11.23 o 
  -8   0  16      264.26      235.98     14.06 o 
  -7   0  16       85.15       66.35      8.89 o 
  -6   0  16      114.04       99.77     10.40 o 
  -5   0  16        6.52       -1.10      5.37 o 
  -4   0  16      349.22      347.87     17.22 o 
  -3   0  16       25.16       27.35      7.85 o 
  -2   0  16       20.03       16.95      7.23 o 
  -1   0  16       48.21       61.53      9.37 o 
   1   0  16       27.37       44.78      8.47 o 
   2   0  16        0.45       -0.41      5.79 o 
   3   0  16        0.36       -4.13      5.86 o 
   4   0  16        8.84       19.85      5.20 o 
 -14   1  16        0.03        0.58      9.30 o 
 -13   1  16        4.64        1.57      3.33 o 
 -12   1  16       14.11        9.39      3.10 o 
 -11   1  16       33.10       34.71      4.39 o 
 -10   1  16       38.39       43.68      4.69 o 
  -9   1  16       42.74       43.47      4.64 o 
  -8   1  16        2.64        3.63      3.13 o 
  -7   1  16        0.17        2.25      2.97 o 
  -6   1  16      284.17      307.85     11.82 o 
  -5   1  16       17.94       31.52      7.51 o 
  -4   1  16      261.51      278.80     20.36 o 
  -3   1  16       79.11      105.40      7.87 o 
  -2   1  16        9.05        5.72      6.20 o 
  -1   1  16       32.73       37.33      7.65 o 
   0   1  16        0.42        1.62      4.08 o 
   1   1  16        0.39       -1.00      3.10 o 
   2   1  16        0.01       -3.87      3.07 o 
   3   1  16        1.32       -0.71      3.43 o 
   4   1  16       21.42       29.68      4.52 o 
 -14   2  16        0.38       -7.85      5.24 o 
 -13   2  16        2.28       -0.82      4.04 o 
 -12   2  16       33.92       28.71      4.26 o 
 -11   2  16       38.66       38.56      4.64 o 
 -10   2  16      310.63      309.63      9.18 o 
  -9   2  16      183.69      177.10      8.74 o 
  -8   2  16        0.06        2.80      3.02 o 
  -7   2  16        0.17        4.55      3.07 o 
  -6   2  16      117.44      118.96      6.47 o 
  -5   2  16        4.46       -0.03      3.19 o 
  -4   2  16       14.96       12.82      6.51 o 
  -3   2  16       45.08       56.42      5.11 o 
  -2   2  16       50.21       53.28      5.11 o 
  -1   2  16        1.28       -0.97      3.32 o 
   0   2  16       11.66       12.35      3.89 o 
   1   2  16        0.00       -0.18      3.21 o 
   2   2  16        4.35       -0.27      3.43 o 
   3   2  16       22.35       16.60      5.11 o 
 -14   3  16        0.46       -3.15      4.31 o 
 -13   3  16        0.11       -4.62      3.74 o 
 -12   3  16        4.12        5.50      5.00 o 
 -11   3  16       10.02       12.94      4.82 o 
 -10   3  16       39.66       43.04      5.96 o 
  -9   3  16        1.66        0.26      3.21 o 
  -8   3  16        2.94       -2.35      2.61 o 
  -7   3  16        1.02        0.97      2.62 o 
  -6   3  16        3.25       -1.85      2.47 o 
  -5   3  16        4.38        3.55      2.88 o 
  -4   3  16       44.14       41.44      4.03 o 
  -3   3  16        1.24       -2.02      2.78 o 
  -2   3  16       99.67       90.10      5.97 o 
  -1   3  16        9.95        8.79      3.76 o 
   0   3  16        9.23       12.03      3.91 o 
   1   3  16        5.92        3.38      3.68 o 
   2   3  16       37.34       43.65      5.03 o 
   3   3  16        4.97        6.35      3.99 o 
 -13   4  16       22.72       24.12      6.82 o 
 -12   4  16        7.45        4.59      3.65 o 
 -11   4  16       25.13       22.66      4.21 o 
 -10   4  16        0.00       -2.94      2.69 o 
  -9   4  16        6.09        5.89      2.96 o 
  -8   4  16       32.28       38.97      3.95 o 
  -7   4  16       38.61       40.79      3.99 o 
  -6   4  16       10.64        8.70      3.05 o 
  -5   4  16       47.92       30.01      3.79 o 
  -4   4  16       12.50       15.29      3.44 o 
  -3   4  16       22.07       11.21      3.41 o 
  -2   4  16        0.44        2.16      3.09 o 
  -1   4  16       15.33       12.11      3.82 o 
   0   4  16      224.02      232.05      8.69 o 
   1   4  16        6.54        1.18      3.80 o 
   2   4  16        1.87       -1.21      3.57 o 
 -12   5  16       60.15       57.02      5.45 o 
 -11   5  16       48.16       40.38      4.84 o 
 -10   5  16       15.45       25.56      4.71 o 
  -9   5  16        6.32        3.01      3.07 o 
  -8   5  16        1.37       -1.70      2.74 o 
  -7   5  16        0.09        1.16      2.93 o 
  -6   5  16        6.00        3.88      3.11 o 
  -5   5  16        1.21       -5.27      3.51 o 
  -4   5  16        3.76       -1.15      3.02 o 
  -3   5  16       13.20       14.14      3.56 o 
  -2   5  16       28.78       30.69      4.10 o 
  -1   5  16        1.35       -0.90      3.19 o 
   0   5  16       26.20       29.10      4.15 o 
   1   5  16        1.54       -1.02      3.21 o 
 -11   6  16       13.91       18.09      4.46 o 
 -10   6  16        1.16       -1.97      4.15 o 
  -9   6  16       12.22       15.23      3.60 o 
  -8   6  16       16.55       11.30      3.48 o 
  -7   6  16        1.53        0.89      3.37 o 
  -6   6  16        1.42       -0.23      3.08 o 
  -5   6  16        0.27       -4.37      2.92 o 
  -4   6  16        0.72       -4.60      3.06 o 
  -3   6  16        1.63       -2.39      3.22 o 
  -2   6  16      154.34      161.70      6.81 o 
  -1   6  16      100.38      105.81      6.05 o 
   0   6  16        6.52       -2.56      3.82 o 
  -9   7  16        0.02       -0.58      4.60 o 
  -8   7  16        0.26       -2.48      3.04 o 
  -7   7  16        6.47        4.78      3.47 o 
  -6   7  16       20.65       20.33      4.05 o 
  -5   7  16        0.99       -3.78      3.23 o 
  -4   7  16       35.45       34.92      4.54 o 
  -3   7  16       39.67       37.48      4.64 o 
  -2   7  16      116.58      124.02      8.14 o 
 -13   1  17      156.12      155.06      9.11 o 
 -12   1  17      111.63      128.30      6.84 o 
 -11   1  17      231.38      250.80      8.68 o 
 -10   1  17       68.17       80.15      5.73 o 
  -9   1  17       46.52       47.65      6.11 o 
  -8   1  17        0.08       -3.48      3.74 o 
  -7   1  17       11.12       12.96      4.77 o 
  -6   1  17      142.63      158.76      9.01 o 
  -5   1  17        8.51       12.43      4.85 o 
  -4   1  17       42.91       45.28      6.28 o 
  -3   1  17       68.61       69.86     10.33 o 
  -2   1  17        0.06        2.52      4.33 o 
  -1   1  17        1.09        3.78      5.99 o 
   0   1  17        0.27        2.50      4.59 o 
   1   1  17        1.68       -1.38      6.41 o 
   2   1  17        0.19       -3.38      4.38 o 
 -13   2  17       37.37       60.95      6.77 o 
 -12   2  17        2.78        2.96      3.61 o 
 -11   2  17        0.92        4.67      4.00 o 
 -10   2  17       13.20       13.69      5.71 o 
  -9   2  17        0.01        0.87      3.22 o 
  -8   2  17       12.77       10.62      3.70 o 
  -7   2  17       10.16        8.73      3.60 o 
  -6   2  17        8.41       12.68      6.68 o 
  -5   2  17       73.33       93.30      7.87 o 
  -4   2  17       12.89       12.12      6.48 o 
  -3   2  17        5.24       -4.00      4.41 o 
  -2   2  17        0.56        0.93      3.54 o 
  -1   2  17        0.04        5.87      3.72 o 
   0   2  17        4.39        3.07      3.67 o 
   1   2  17        9.56       13.86      4.13 o 
 -12   3  17       16.63        3.69      8.03 o 
 -11   3  17      198.27      203.00      8.19 o 
 -10   3  17       46.76       49.50      5.87 o 
  -9   3  17       23.01       20.74      4.15 o 
  -8   3  17       96.55      115.36      6.65 o 
  -7   3  17       83.71       82.81      5.87 o 
  -6   3  17       52.20       58.93      4.57 o 
  -5   3  17       92.01      103.19      5.83 o 
  -4   3  17       53.00       51.08      5.27 o 
  -3   3  17        6.23        2.94      3.77 o 
  -2   3  17       26.40       18.77      5.58 o 
  -1   3  17        9.15        9.96      4.16 o 
   0   3  17        0.02       -2.42      3.55 o 
   1   3  17        0.37       -3.64      3.41 o 
 -12   4  17        3.49        0.95      4.80 o 
 -11   4  17       26.37       29.63      5.96 o 
 -10   4  17        0.31       -0.34      3.58 o 
  -9   4  17        9.70        4.82      3.18 o 
  -8   4  17        0.38       -3.54      2.84 o 
  -7   4  17        2.84        2.71      3.03 o 
  -6   4  17        7.37        5.28      3.12 o 
  -5   4  17        2.61        6.86      3.22 o 
  -4   4  17        0.04       -2.31      3.00 o 
  -3   4  17        0.37       -2.12      3.08 o 
  -2   4  17        1.87        0.61      3.74 o 
  -1   4  17        1.14       -2.12      6.54 o 
   0   4  17        5.00        8.78      4.06 o 
 -10   5  17        2.97       -2.42      3.15 o 
  -9   5  17        1.42       -3.27      2.99 o 
  -8   5  17        3.73        0.01      3.21 o 
  -7   5  17       10.27        6.94      3.44 o 
  -6   5  17        7.81       -0.43      3.19 o 
  -5   5  17       15.47       20.81      4.16 o 
  -4   5  17       29.20       22.80      4.12 o 
  -3   5  17       94.82      118.35      6.87 o 
  -2   5  17       25.90       20.92      4.07 o 
  -1   5  17        0.20       -3.76      3.36 o 
  -9   6  17       13.78        3.62      3.33 o 
  -8   6  17        6.43        7.96      3.54 o 
  -7   6  17        0.12       -3.80      3.03 o 
  -6   6  17        6.52        0.62      3.33 o 
  -5   6  17        6.54        4.45      3.58 o 
  -4   6  17        1.02       -1.96      3.42 o 
  -3   6  17       13.94       11.84      3.98 o 
 -12   0  18        4.52        0.62      6.68 o 
 -11   0  18       70.85       79.85     10.61 o 
 -10   0  18        2.46        7.17      6.41 o 
  -9   0  18       24.59       31.76      7.99 o 
  -8   0  18        5.95       14.26      7.23 o 
  -7   0  18        0.13       -1.45      6.06 o 
  -6   0  18      106.85      138.01     12.95 o 
  -5   0  18       79.53      101.35     11.44 o 
  -4   0  18       98.43       95.43     11.78 o 
  -3   0  18        5.90        4.48      7.44 o 
  -2   0  18        0.21       -0.96      7.10 o 
  -1   0  18        4.18       21.77      7.51 o 
   0   0  18       78.71      119.06     12.82 o 
 -12   1  18       10.58        5.50      3.75 o 
 -11   1  18       25.99       36.42      8.96 o 
 -10   1  18        8.32       15.90      5.19 o 
  -9   1  18       66.52       71.02      7.72 o 
  -8   1  18       25.48       31.84      5.94 o 
  -7   1  18        1.47        1.93      5.20 o 
  -6   1  18      103.15      120.72      8.53 o 
  -5   1  18        2.62       13.86      5.15 o 
  -4   1  18       21.60       23.84      8.54 o 
  -3   1  18        6.42       10.95      5.10 o 
  -2   1  18        6.53        8.39      5.39 o 
  -1   1  18       22.70       28.00      6.19 o 
 -11   2  18        2.67        1.66      3.79 o 
 -10   2  18        0.00       -1.73      3.46 o 
  -9   2  18       11.17       23.78      5.60 o 
  -8   2  18       22.54       17.94      5.53 o 
  -7   2  18        8.91        9.03      6.96 o 
  -6   2  18       55.71       59.33      7.09 o 
  -5   2  18        0.11        2.38      5.72 o 
  -4   2  18       19.10       18.27      8.13 o 
  -3   2  18       19.43       17.12      5.71 o 
  -2   2  18        1.97        1.27      5.13 o 
  -1   2  18        0.64       -1.54      4.52 o 
 -10   3  18       12.75       12.83      4.15 o 
  -9   3  18        4.25        2.74      3.77 o 
  -8   3  18       19.18       22.52      4.47 o 
  -7   3  18        3.24       -4.83      4.86 o 
  -6   3  18        0.47        3.79      5.48 o 
  -5   3  18       20.34       18.27      6.09 o 
  -4   3  18        0.08       -0.31      5.17 o 
  -3   3  18        0.18       -1.66      6.61 o 
  -2   3  18       11.06       10.84      4.41 o 
  -9   4  18        6.68        1.72      3.81 o 
  -8   4  18       15.03       21.58      4.70 o 
  -7   4  18       78.77       91.64      6.54 o 
  -6   4  18       39.80       51.06      4.85 o 
  -5   4  18       37.50       34.35      4.42 o 
  -4   4  18       15.37       18.95      4.79 o 
  -3   4  18        3.22        5.24      4.28 o 
  -6   5  18       48.27       62.98      7.71 o 
  -9   1  19        5.63       13.13     12.40 o 
  -8   1  19        4.54        6.04      6.96 o 
  -7   1  19       36.69       56.24      7.16 o 
  -6   1  19        2.97       -0.15      5.55 o 
  -5   1  19       64.18       84.26     11.99 o 
  -4   1  19       74.08       96.12      8.65 o 
  -8   2  19        5.27       13.85      7.65 o 
  -7   2  19        7.98       10.56      5.46 o 
  -6   2  19       11.78       16.66      5.90 o 
  -5   2  19       19.59       37.11      6.99 o 
                                                 
